# Supplementary material for: A unidirectional mapping of ICD-8 to ICD-10 codes, for harmonized longitudinal analysis of diseases
Source: Eur J Epidemiol. 2023 Aug 9;38(10):1043–52. doi: 10.1007/s10654-023-01027-y (PMC10570238; doi:10.1007/s10654-023-01027-y)
Supplement: Supplementary file 1 — Supplementary file1 (TXT 793 KB) [file 10654_2023_1027_MOESM1_ESM.txt]

ICD8_CODE	ICD8_TEXT	ICD10_CODE	MAPPING_SCORE	MAPPING_FLAG	START_DATE	END_DATE
00009	Cholera,Causae Vibrionis Cholerae	A000	1		19710401	19931231
00019	Cholera,Causae Vibrionis El Tor	A001	1		19710401	19931231
00099	Cholera	A009	1		19710401	19931231
00199	Febris Typhoidea	A010	1		19710401	19931231
00209	Febris Paratyphoidea Typus A	A011	1		19710401	19931231
00219	Febris Paratyphoidea Typus B	A012	1		19710401	19931231
00229	Febris Paratyphoidea Typus C	A013	1		19710401	19931231
00299	Febris Paratyphoidea	A014	1		19710401	19931231
00300	Salmonellosis Causa Aliment. Typhi Murium(Breslau)	A02	3	A	19710401	19931231
00301	Salmonellosis Causa Aliment. Enteritidis(Gartner)	A02	3	A	19710401	19931231
00308	Salmonellosis Causa Alimentaria Alia Definita	A02	3	A	19710401	19931231
00309	Salmonellosis Causa Alimentaria	A02	2	A	19710401	19931231
00390	Salmonellosis(Causa Aliment. Non Indic.)Typ.Murium(Breslau)	A02	3	A	19710401	19931231
00391	Salmonellosis(Causa Aliment. Non Indic)Enteritidis(Gartner)	A02	3	A	19710401	19931231
00398	Salmonellosis(Causa Aliment. Non Indicata)Alia Definita	A02	3	A	19710401	19931231
00399	Salmonellosis(Causa Aliment. Non Indicata)	A02	2	A	19710401	19931231
00409	Dysenteria Bacillaris Shiga	A030	2		19710401	19931231
00419	Dysenteria Bacillaris Flexner	A031	1		19710401	19931231
00429	Dysenteria Bacillaris Boyd	A032	1		19710401	19931231
00439	Dysenteria Bacillaris Sonne	A033	1		19710401	19931231
00449	Dysenteria Bacillaris Schmitz	A038	2		19710401	19931231
00489	Dysenteria Bacillaris Alia	A038	2		19710401	19931231
00499	Dysenteria Bacillaris	A039	1		19710401	19931231
00509	Intoxicatio Alimentaria Staphylococci	A050	1		19710401	19931231
00519	Intoxicatio Aliment.Clostridii Botulini(Botulismus)	A051	1		19710401	19931231
00529	Intoxicatio Alimentaria Clostridii Acuta Alia	A052	2	B	19710401	19931231
00589	Intoxicatio Alimentaria Acuta Bacillaris Alia	A05	2	A	19710401	19931231
00599	Intoxicatio Alimentaria Acuta Bacillaris	A059	2	D	19710401	19931231
00609	Amoebiasis Cum Abscessu Hepatis	A064	1		19710401	19931231
00690	Amoebiasis Sine Abscessu Hepatis	A06	2	A	19710401	19931231
00698	Amoebiasis Alia Definita (Abscessu Hepatis Non Indic.)	A06	2	A	19710401	19931231
00699	Amoebiasis(Abscessu Hepatis Non Indicato)	A069	1	B	19710401	19931231
00709	Balantidiasis	A070	1		19710401	19931231
00719	Giardiasis.Lambliasis	A071	1	B	19710401	19931231
00720	Cryptosporidiosis	A072	1		19850101	19931231
00729	Coccidiosis	A078D	1	B	19710401	19931231
00799	Mb.Protozoicus Intestinalis Alia Et Non Specificata	A07	2	A	19710401	19931231
00809	Enteritis Escherichia Coli	A044	2	E	19710401	19931231
00819	Enteritis Arizona	A020	3		19710401	19931231
00820	Campylobacter-Enteritis	A045	1		19820101	19931231
00821	Enteritis Clostridii Difficilis	A047	2		19850101	19931231
00829	Enteritis Bacterica Alia Specificata	A04	2	A	19710401	19931231
00839	Enteritis Bacterica Non Specificata	A049	2	D	19710401	19931231
00880	Enteritis Virosa Rota	A080	1		19840101	19931231
00889	Enteritis Virosa Specificata	A08	3	A	19710401	19931231
00890	Enteritis Sive Gastroenteritis Virosa Non Specificata	A084	2		19710401	19931231
00899	Enteritis Per Organismum Alium (Alibi Non Classificabilis)	A085	2		19710401	19931231
00909	Diarrhoea Dysenterica Non Specificata	A090	3		19710401	19931231
00919	Diarrhoea(Infectiosa)(Non Specificata)	A090	3		19710401	19931231
00920	Gastroenteritis(Acuta) (Infectiosa)	A090	3		19710401	19931231
00921	Enterocolitis,Enteritis Sive Colitis(Acuta)(Infectiosa)	A090	3		19710401	19931231
00922	Colitis Pseudomembranosa	A047	2	B	19870101	19931231
00928	Gastroenteritis Et Colitis Alia Definita(Acuta)(Infekt.)	A090	3		19710401	19931231
00929	Gastroenteritis Et Colitis (Acuta)(Infectiosa)	A090	2		19710401	19931231
00999	Diarrhoea Alia	A099	3		19710401	19931231
01099	Silicotuberculosis	J65	2	B	19710401	19931231
01100	Tuberculosis Pulmonum Cavernosa	A162	2	C	19710401	19931231
01101	Tuberculosis Pulmonum Non Cavernosa	A162	2	C	19710401	19931231
01102	Tuberculosis Bronchialis	A164	2	E	19710401	19931231
01103	Tuberculoma Pulmonum	A162	2	C	19710401	19931231
01104	Tuberculosis Pulmonum Miliaris	A190	5	C	19710401	19931231
01105	Tuberculosis Pulmonum Cum Bronchiectasia	A162	2	C	19710401	19931231
01108	Tuberculosis Pulmonum Alia Definita	A162	2	C	19710401	19931231
01109	Tuberculosis Pulm.Tbc.Organor. Respir.(Loco Non Indic.),Tbc.	A169	2		19710401	19931231
01200	Complexus Tuberculosus Primarius Cum Symptomatibus	A167	3		19710401	19931231
01201	Reactio Positiva Tuberculini Spontanea	R761	3		19710401	19931231
01208	Tuberculosis Organorum Resp. Prim.Cum Sympt.Alia Definita	A167	2		19710401	19931231
01209	Tuberculosis Organorum Resp. Primaria Cum Symptomatibus	A167	2		19710401	19931231
01210	Pleuritis Exsudativa Tuberculosa	A165	2	D	19710401	19931231
01211	Empyema Tuberculosum Pleurae	A165	2	D	19710401	19931231
01218	Tuberculosis Pleurae Alia Definita	A165	3		19710401	19931231
01219	Tuberculosis Pleurae	A165	3		19710401	19931231
01229	Pleuritis Exsudat.(Serofibrin. Serosa)Causa Non Indicata	J909	3	E	19710401	19931231
01239	Tuberculosis Laryngis	A164	2	E	19710401	19931231
01290	Tuberculosis Tracheae	A164	2	E	19710401	19931231
01291	Tuberculosis Pharyngis	A164	2	E	19710401	19931231
01292	Tbc.Lymphonodorum Tracheobronchialium Et Mediastini	A163	2	D	19710401	19931231
01299	Tuberculosis Organorum Respirationis Alia	A169	2	G	19710401	19931231
01300	Tbc.Meningum Sine Affectione Systematis Nervosi Centralis	A17	5		19710401	19931231
01301	Tbc. Meningum Cum Affectione Systematis Nervosi Centralis	A17	5		19710401	19931231
01308	Tuberculosis Meningum Alia Definita	A17	5		19710401	19931231
01309	Meningitis(Miliaris) Tuberculosa	A170	2		19710401	19931231
01390	Tuberculoma Systematis Nervosi Centralis	A178	2		19710401	19931231
01391	Tbc.System.Nervosi Centralis (Meningitide Tbc.Non Indicata)	A178	2		19710401	19861231
01399	Tuberculosis Systematis Nervosi Centralis Alia	A178	2		19710401	19931231
01400	Tuberculosis Intestini	A183	2	E	19710401	19931231
01401	Tuberculosis Peritonei	A183	2	E	19710401	19931231
01402	Tuberculosis Lymphonodorum Mesenterii	A183H	2		19710401	19931231
01409	Tbc.Intestini,Peritonei, Lymphonodorum Mesenterii	A183	2	D	19710401	19931231
01509	Tuberculosis Columnae Vertebralis	A180	2	E	19710401	19931231
01519	Tuberculosis Coxae	A180	2	E	19710401	19931231
01529	Tuberculosis Genus	A180	2	E	19710401	19931231
01589	Tuberculosis Ossium Et Articulorum Alia	A180	2		19710401	19931231
01599	Tuberculosis Ossium Et Articulorum(Loco Non Indicata)	A180	2		19710401	19931231
01600	Tuberculosis Renis	A181	2	E	19710401	19931231
01601	Tuberculosis Vesicae Urinariae	A181	2	E	19710401	19931231
01602	Tuberculosis Prostatae, Vesiculae Seminalis	A181	2	E	19710401	19931231
01603	Tuberculosis Epididymidis	A181	2	E	19710401	19931231
01604	Tuberculosis Testis	A181	2	E	19710401	19931231
01605	Tuberculosis Salpingis	A181	2	E	19710401	19931231
01606	Tuberculosis Endometrii	A181	2	E	19710401	19931231
01608	Tuberculosis Urogenitalis Alia Definita	A181	2		19710401	19931231
01609	Tuberculosis Urogenitalis	A181	2		19710401	19931231
01700	Erythema Nodosum Tuberculosum	L93	2	E	19710401	19931231
01701	Lupus Vulgaris(Tuberculosus)	A184C	2		19710401	19931231
01702	Erythema Induratum (Tuberculosum)	A184I	2	B	19710401	19931231
01708	Tuberculosis Cutis Et Subcutis Alia Definita	A184	2		19710401	19931231
01709	Tuberculosis Cutis Et Subcutis	A184	2	D	19710401	19931231
01710	Tuberculosis Lymphonodorum Colli	A182	2	E	19710401	19931231
01718	Tuberculosis Lymphonodorum Aliorum Definitorum	A182	2		19710401	19761231
01718	Tuberculosis Lymphonodorum Periphericorum Aliorum Defin.	A182	2		19770101	19931231
01719	Tuberculosis Lymphonodorum	A182	2		19710401	19761231
01719	Tuberculosis Lymphonodorum Periphericorum	A182	2		19770101	19931231
01729	Tuberculosis Oculi	A185	2	D	19710401	19931231
01739	Tuberculosis Auris	A186	2		19710401	19931231
01790	Tbc. Glandulae Suprarenalis, Mrb. Addisoni Tuberculosus	A187	2		19710401	19931231
01799	Tuberculosis Organorum Aliorum (Alibi Non Classific.010-017)	A188	2		19710401	19931231
01809	Tuberculosis Miliaris (Universalis)Acuta,Non Pulm.	A191	2		19710401	19931231
01819	Tuberculosis Miliaris (Universalis)Acuta	A191	2		19710401	19931231
01899	Tuberculosis Miliaris (Universalis)Alia	A19	2	A	19710401	19931231
01900	Bronchiectasia E Tuberculosi	B909	3	G	19710401	19931231
01901	Emphysema Pulmonum E Tuberculosi	B909	3	G	19710401	19931231
01902	Atelectasis Pulmonis E Tuberculosi	B909	3	G	19710401	19931231
01903	Fibrosis Pulmonum E Tuberculosi	B909	3	G	19710401	19931231
01904	Adhaesiones Pleurae E Tuberculosi	B909	3	G	19710401	19931231
01908	Tbc.Sequelae,Organorum Respirationis Aliorum Def.	B909	2		19710401	19931231
01909	Tuberculosis,Sequelae, Organorum Respirationis	B909	2		19710401	19931231
01919	Tuberculosis,Sequelae, Systematis Nervosi Centralis	B900	1		19710401	19931231
01920	Tuberculosis,Sequelae, Systematis Urinarii	B901	2		19710401	19931231
01921	Tuberculosis,Sequelae, Organorum Genitalium	B901	2		19710401	19931231
01929	Tuberculosis,Sequelae, Organorum Urogenitalium	B901	1		19710401	19931231
01930	Tuberculosis,Sequelae,Columnae Vertebralis	B902	2	E	19710401	19931231
01931	Tuberculosis,Sequelae,Coxae	B902	2	E	19710401	19931231
01932	Tuberculosis,Sequelae,Genus	B902	2	E	19710401	19931231
01938	Tbc.Sequelae,Ossium Et Articulorum Aliorum Def.	B902	2		19710401	19931231
01939	Tuberculosis,Sequelae,Ossium Et Articulorum	B902	1		19710401	19931231
01999	Tuberculosis,Sequelae, Organorum Aliorum Specific.	B908	1		19710401	19931231
02009	Pestis Bubonica	A200	1	B	19710401	19931231
02019	Pestis Pulmonalis	A202	1		19710401	19931231
02099	Pestis	A209	1		19710401	19931231
02199	Tularaemia	A219	1		19710401	19931231
02299	Anthrax	A229	1		19710401	19931231
02309	Brucellosis Melitensis	A230	1		19710401	19931231
02319	Brucellosis Abortus Bang	A231	1	B	19710401	19931231
02329	Brucellosis Suis	A232	1		19710401	19931231
02399	Brucellosis	A239	1		19710401	19931231
02499	Malleus	A240	1	B	19710401	19931231
02599	Melioidosis	A244	1		19710401	19931231
02609	Febris Morsus Muris Per Spirillum Minus	A250	1	B	19710401	19931231
02619	Febris Morsus Muris Per Streptobacillum Moniliformem	A251	1	B	19710401	19931231
02699	Febris Morsus Muris	A259	1		19710401	19931231
02700	Granulomatosis Infantiseptica	P372	2		19710401	19931231
02701	Meningoencephalitis Listerica	A321	2		19710401	19931231
02708	Listeriosis Alia Definita	A32	2	A	19710401	19931231
02709	Listeriosis	A329	2	D	19710401	19931231
02719	Infectio Erysipelothricis (Erysipeloides)	A269	1		19710401	19931231
02790	Yersiniosis	A046	3	D	19780101	19931231
02799	Mb.Bact.Ex Orig.Animali Alia (Alibi Non Classif.020-027.1)	A28	1		19710401	19931231
03009	Lepra Lepromatosa(Nodosa)	A305	1		19710401	19931231
03019	Lepra Tuberculoides (Maculo-Anaesthetica)	A301	1		19710401	19931231
03029	Lepra Indeterminata	A30	2		19710401	19931231
03039	Lepra Mixta(Dimorfi)	A30	2		19710401	19931231
03099	Lepra Alia Et Non Specificata	A30	2	A	19710401	19931231
03199	Morbus Mycobactericus Alius	A31	2		19710401	19931231
03299	Diphtheria	A369	1		19710401	19931231
03309	Pertussis	A370	1		19710401	19931231
03319	Parapertussis	A371	1		19710401	19931231
03399	Tussis Alia Et Non Specificata	A37	2	A	19710401	19931231
03400	Tonsillitis Streptococcica	J030	2	B	19710401	19931231
03401	Pharyngitis Streptococcica	J020	2	B	19710401	19931231
03409	Infectio Faucium Streptococcica	J030	3	F	19710401	19931231
03410	Scarlatina Cum Complicatione	A38	2		19710401	19931231
03411	Scarlatina Sine Complicatione	A38	2		19710401	19931231
03419	Scarlatina	A389	1		19710401	19931231
03599	Erysipelas	A469	1		19710401	19931231
03609	Meningitis Meningococcica	A390	1		19710401	19931231
03610	Meningococcaemia Acuta	A392	1		19710401	19931231
03611	Syndroma Waterhousefriderichsen	A391	1		19710401	19931231
03612	Meningococcaemia Chronica	A393	2	D	19710401	19931231
03618	Meningococcaemia Alia Definita	A39	3	A	19710401	19931231
03619	Meningococcaemia(Meningitide Non Indicata)	A394	2		19710401	19931231
03689	Infectio Meningococcica Alia	A39	2	A	19710401	19931231
03699	Infectio Meningococcica	A399	2	D	19710401	19931231
03799	Tetanus	A359	2	D	19710401	19931231
03809	Septicaemia Streptococcica	A409	2	D	19710401	19931231
03819	Septicaemia Staphylococcica	A412	2	D	19710401	19931231
03829	Septicaemia Pneumococcica	A403	2	D	19710401	19931231
03880	Septicaemia Escherichiae Coli	A415A	2	D	19710401	19931231
03889	Septicaemia E Microbiosi Alia	A41	3	D	19710401	19931231
03899	Septicaemia	A419	3	D	19710401	19931231
03909	Gangraena Emphysematosa	A480	1		19710401	19931231
03919	Rhinoscleroma	A488	3		19710401	19931231
03990	Infectio Staphylococcica	A490	1		19710401	19931231
03991	Infectio Streptococcica	A491	2		19710401	19931231
03992	Morbus Haemophilus Influenzae Non Specificatus	A492	1		19710401	19931231
03993	Lipodystrophia Intestinalis (Wipple)	K908A	2	B	19710401	19931231
03999	Morbus Bactericus Alius	A499	3	D	19710401	19931231
04000	Poliomyelitis Acuta Paralytica Bulbaris Cum Paralysi Spinali	A803	2		19710401	19931231
04001	Poliomyelitis Acuta Paralytica Bulbaris Cum Encephalitide	A803	2		19710401	19931231
04008	Poliomyelitis Acuta Paralytica Bulbaris Alia Definita	A803	2		19710401	19931231
04009	Poliomyelitis Acuta Paralytica Bulbaris	A803	2		19710401	19931231
04199	Poliomyelitis Acuta Paralytica Alia	A803	2		19710401	19931231
04299	Poliomyelitis Acuta Sine Paralysi	A804	1		19710401	19931231
04399	Poliomyelitis Acuta Non Specificata	A809	1		19710401	19931231
04499	Poliomyelitis Acuta,Sequelae	B919	2	D	19710401	19931231
04509	Meningitis Serosa Coxsackie	A870A	1		19710401	19931231
04519	Meningitis Serosa Echo	A870B	1		19710401	19931231
04599	Meningitis Serosa	A870	2		19710401	19931231
04699	Mb.Enterovirosus Systematis Nervosi Centralis Alius	A850	3		19710401	19931231
05009	Variola Major	B03	2	A	19710401	19931231
05019	Variola Minor	B03	2	A	19710401	19931231
05099	Variola	B039	1		19710401	19931231
05199	Vaccinia Sine Vaccinatione	B01	2	A	19710401	19931231
05200	Varicellae Sine Complicatione	B01	2	A	19710401	19931231
05201	Meningoencephalitis E Varicellis	B011	2	F	19710401	19931231
05208	Varicellae Cum Complicatione Alia Definita	B01	2	A	19710401	19931231
05209	Varicellae	B019	1		19710401	19931231
05300	Herpes Zoster Ophthalmicus	B023	2		19710401	19931231
05301	Herpes Zoster Oticus	B022	2		19710401	19931231
05302	Meningoencephalitis Ex Herpes Zoster	B020A	1		19710401	19931231
05303	Herpes Zoster Generalisatus	B02	3	A	19710401	19931231
05308	Herpes Zoster Alius Definitus	B02	2	A	19710401	19931231
05309	Herpes Zoster	B02	2		19710401	19931231
05400	Herpes Simplex Labialis	B001B	2		19710401	19931231
05401	Herpes Simplex Oralis	B00	2	A	19710401	19931231
05402	Herpes Simplex Genitalis	A600	2		19710401	19931231
05403	Meningoencephalitis Ex Herpes Simplex	B004A	1		19710401	19931231
05404	Keratoconjunctivitis Ex Herpes Simplex	B005	2		19710401	19931231
05408	Herpes Simplex Alius Definitus	B00	2	A	19710401	19931231
05409	Herpes Simplex	B009	1		19710401	19931231
05500	Morbilli Sine Complicatione	B059	1		19710401	19931231
05501	Meningoencephalitis E Morbilli	B050	3	F/D	19710401	19931231
05508	Morbilli Cum Complicatione Alia Definata	B05	2	D	19710401	19931231
05509	Morbilli	B05	2	D	19710401	19931231
05600	Rubella Sine Complicatione	B069	1		19710401	19931231
05601	Meningoencephalitis E Rubella	B060	2		19710401	19931231
05608	Rubella Cum Complicatione Alia Definita	B06	2	A	19710401	19931231
05609	Rubella	B06	2	A	19710401	19931231
05709	Erythema Infectiosum	B083	1		19710401	19931231
05719	Exanthema Subitum	B082	1		19710401	19931231
05789	Exanthema Virogenes Aliud	B08	2	A	19710401	19931231
05799	Exanthema Virogenes	B099A	1		19710401	19931231
06009	Febris Flava Silvatica	A950	1		19710401	19931231
06019	Febris Flava Urbana	A951	1		19710401	19931231
06099	Febris Flava	A959	1		19710401	19931231
06199	Febris Dengue	A979	1		19710401	19931231
06209	Encephalitis Japonica	A830	1		19710401	19931231
06219	Encephalitis Equina Occidentalis	A831	1		19710401	19931231
06229	Encephalitis Equina Orientalis	A832	1		19710401	19931231
06239	Encephalitis St.Louis	A833	1		19710401	19931231
06249	Encephalitis Murray Valley	A834	1		19710401	19931231
06299	Encephalitis Virosa Per Mosquitos Alia Et Non Spec.	A83	2	A	19710401	19931231
06309	Meningoencephalitis Verno-Estivalis Russica(Rsse)	A840	2	B	19710401	19931231
06319	Louping Ill	A848	3		19710401	19931231
06329	Encephalitis Europae Centralis	A841	1		19710401	19931231
06399	Encephalitis Virosa Per Ixodidam Aliam Et Non Specif.	A84	2	A	19710401	19931231
06499	Encephalitis Virosa Per Arthropoda Alia	A852	2		19710401	19931231
06599	Encephalitis Virosa Non Specificata	A869	1		19710401	19931231
06600	Parkinsonismus Postencephaliticus	B941	3		19710401	19931231
06608	Encephalitis Virosa,Sequelae Aliae Definitae	B941	2		19710401	19931231
06609	Encephalitis Virosa,Sequelae	B941	1		19710401	19931231
06709	Febris Haemorrhagica "Krim	A980	1		19710401	19931231
06719	Febris Haemorrhagica "Omsk	A981	1		19710401	19931231
06729	Morbus "Kyasanur Forest	A982	1		19710401	19931231
06739	Febris Haemorrhagica Per Ixodidam Aliam	A93	3	C	19710401	19931231
06749	Febris Haemorrhagica Per Mosquitos	A929	3	C	19710401	19931231
06759	Nephroso-Nephritis Haemorrhag. (Febris Haemorrhagica Epidem.)	A985	2	A	19710401	19931231
06799	Febris Haemorrhagica Per Arthropoda Alia Et Non Specif.	A949	3	C	19710401	19931231
06809	Febris Per Phlebotomum	A949	2	C	19710401	19931231
06819	Febris Per Ixodidam	A949	2	C	19710401	19931231
06829	Febris Per Mosquitos	A929	2		19710401	19931231
06899	Virosis Alia Per Arthropoda	A949	2	C	19710401	19931231
07000	Hepatitis Infectiosa, Epidemica Professionalis	B19	2		19710401	19861231
07000	Hepatitis Viralis Acuta,Typus A,Cum Coma	B150	1		19870101	19931231
07001	Hepatitis Infectiosa, Epidemica Narcomanica	B19	2		19710401	19861231
07001	Hepatitis Viralis Acuta,Typus A,Coma Non Indicata	B159A	2		19870101	19931231
07002	Hepatitis Infectiosa, Epidemica Erhvervet I Udlandet	B19	2		19710401	19861231
07002	Hepatitis Viralis Acuta,Typus B,Cum Coma	B16	2	A	19870101	19931231
07003	Hepatitis Infectiosa, Epidemica Erhvervet I Indl.	B19	2		19710401	19861231
07003	Hepatitis Viralis Acuta,Typus B,Coma Non Indicata	B169A	2		19870101	19931231
07004	Hepatitis Viralis Acuta,Non Typus A,Non Typus B, Cum Coma	B17	2	A	19870101	19931231
07005	Hepatitis Viralis Acuta,Non Typus A,Non B,Coma Non Indic.	B17	2	A	19870101	19931231
07006	Hepatitis Viralis Acuta Alia Definita Cum Coma	B17	2	A	19870101	19931231
07007	Hepatitis Viralis Acuta Alia Definita,Coma Non Indicata	B17	2	A	19870101	19931231
07008	Hepatitis Infectiosa, Epidemica Alia Definita	B19	2		19710401	19861231
07008	Hepatitis Viralis Acuta Cum Coma	B179	2		19870101	19931231
07009	Hepatitis Infectiosa, Epidemica	B19	2		19710401	19861231
07009	Hepatitis Viralis Acuta,Coma Non Indicata	B179	2		19870101	19931231
07199	Rabies	A829	1		19710401	19931231
07200	Parotitis Epidemica Sine Complicatione	B269	1		19710401	19931231
07201	Parotitis Epidemica Cum Pancreatitide	B263	1		19710401	19931231
07202	Parotitis Epidemica Cum Meningoencephalitide	B268	2		19710401	19931231
07203	Parotitis Epidemica Cum Orchitide	B260	1		19710401	19931231
07204	Parotitis Epidemica Cum Oophoritide	B268	2		19710401	19931231
07208	Parotitis Epidemica Cum Complicatione Alia Definita	B268	2		19710401	19931231
07209	Parotitis Epidemica	B26	2		19710401	19931231
07399	Ornithosis(Psittacosis)	A709	1	B	19710401	19931231
07409	Herpangina	B085	1		19710401	19931231
07419	Myalgia(Pleurodynia) Epidemica(Bornholm)	B330	1		19710401	19931231
07429	Myocarditis Coxsackie	B332	2	E	19710401	19931231
07499	Virosis Coxsackie Alia	B341A	2	C	19710401	19761231
07499	Virosis Coxsackie Alia Specificata	B341A	2	C	19770101	19931231
07500	Mononucleosis Infectiosa Sine Complicatione	B27	2	A	19710401	19931231
07501	Mononucleosis Infectiosa Cum Meningitide	B27	3	A	19710401	19931231
07508	Mononucleosis Infectiosa Cum Complicatione Alia Definita	B27	2	A	19710401	19931231
07509	Mononucleosis Infectiosa	B279	1		19710401	19931231
07699	Trachoma	A719	1		19710401	19931231
07799	Trachoma,Sequelae	B940	1		19710401	19931231
07809	Conjunctivitis Inclusionis	A740	2	D	19710401	19931231
07819	Keratoconjunctivitis (Infectiosa)Epidemica	B30	3		19710401	19931231
07829	Keratoconjunctivitis Follicularis Ex Adenoviro	B300	3		19710401	19931231
07889	Conjunctivitis Virosa Alia	B30	2		19710401	19931231
07899	Virosis Conjunctiva Non Specificata	B309	1		19710401	19931231
07909	Molluscum Contagiosum	B081	1		19710401	19931231
07910	Verruca Vulgaris	B079	2		19710401	19931231
07911	Verruca Plantaris	B079C	1		19710401	19931231
07912	Verruca Plana Juvenilis	B079A	1		19710401	19931231
07918	Verruca Contagiosa Alia Definita	B079	2	C	19710401	19931231
07919	Verruca Contagiosa	B079	2	D	19710401	19931231
07929	Choriomeningitis Lymphocytaria Serosa	A872	1	B	19710401	19931231
07939	Lymphoreticulosis Benigna (Cat-Scratch Disease)	A281	1	B	19710401	19931231
07949	Stomatitis Aphthosa Epizootica (Mund-Og Klovesyge)	B088A	2		19710401	19931231
07950	Virosis Cytomegalica Congenita	P351	1		19710401	19931231
07951	Virosis Cytomegalica Acquisita	B25	2	A	19710401	19931231
07959	Virosis Cytomegalica	B259	2	D	19710401	19931231
07980	Infectio Virosa Echo	B341B	1		19710401	19761231
07981	Infectio Adenovirosa	B340	2		19710401	19761231
07982	Vertigo Epidemica	A881	1		19710401	19931231
07983	Aids (Erhvervet Immundefekt Syndrom)	B249	2		19830101	19931231
07984	Infectiones Chlamydiae Aliae	A749	3		19860101	19931231
07989	Virosis Alia Specificata	B349	3	C	19770101	19931231
07989	Virosis Alia(Alibi Non Classificabilis 040-079.82)	B349	3	C	19710401	19761231
07999	Virosis Non Specificata	B349	1		19710401	19931231
08099	Typhus Exanthematicus Per Pediculum Vestimenti	A750	2	B	19710401	19931231
08109	Typhus Exanthematicus Per Pulicem Muris	A752	1		19710401	19931231
08119	Typhus Exanthematicus,Typus Brill	A751	2		19710401	19931231
08129	Typhus Exanthematicus Per Trombiculam	A75	2	A	19710401	19931231
08199	Typhus Exanthematicus	A759	1		19710401	19931231
08209	Typhus Exanthematicus,Typus "Rocky Mountain	A770	1	B	19710401	19931231
08219	Typhus Exanthematicus,Typus Boutonnosus	A771	1	B	19710401	19931231
08229	Typhus Exanthematicus,Typus Sibericus	A772	1	B	19710401	19931231
08299	Typhus Exanthematicus Alius	A77	2	A	19710401	19931231
08309	Variola Per Rickettsiam	A791	1	B	19710401	19931231
08319	Febris Q	A789	1		19710401	19931231
08329	Febris Quintana,Wolhynica	A790	1		19710401	19931231
08389	Rickettsiosis Alia	A798	2		19710401	19931231
08399	Ricketsiosis	A799	1		19710401	19931231
08409	Malaria Per Plasmodium Falciparum	B50	2	D	19710401	19931231
08419	Malaria Per Plasmodium Vivax	B51	2	D	19710401	19931231
08429	Malaria Per Plasmodium Malariae	B52	2	D	19710401	19931231
08439	Malaria Per Plasmodium Ovale	B530	1		19710401	19931231
08449	Malaria Haemoglobinurica	B508	2		19710401	19931231
08459	Malaria Recurrens Inducta, Therapeutica	B54	3		19710401	19931231
08480	Malaria Mixta	B538	3		19710401	19931231
08489	Malaria Alia	B53	2		19710401	19931231
08499	Malaria	B54	2		19710401	19931231
08509	Leishmaniasis Visceralis (Kala-Azar)	B550	1		19710401	19931231
08519	Leishmaniasis Cutanea	B551	1		19710401	19931231
08529	Leishmaniasis Mucocutanea	B552	1		19710401	19931231
08599	Leishmaniasis	B559	1		19710401	19931231
08609	Trypanosomiasis Americana Cum Affectione Cordis	B57	2	A	19710401	19931231
08689	Trypanosomiasis Americana Cum Affectione Organorum Aliorum	B57	2	A	19710401	19931231
08699	Trypanosomiasis Americana (Affectione Organi Non Indic.)	B579	1		19710401	19931231
08709	Trypanosomiasis Gambiensis	B560	1		19710401	19931231
08719	Trypanosomiasis Rhodesiensis	B561	1		19710401	19931231
08789	Trypanosomiasis Africana	B569	1		19710401	19931231
08799	Trypanosomiasis Non Specificata	B569	3	C	19710401	19931231
08809	Febris Recurrens Per Pediculum Vestimenti	A680	1		19710401	19931231
08819	Febris Recurrens Per Ixodidam	A681	2	D	19710401	19931231
08899	Febris Recurrens	A689	2	D	19710401	19931231
08909	Bartonellosis	A449	1		19710401	19931231
08999	Morbus Alius Per Arthropodum (Alibi Non Classificabilis)	B899	5	E	19710401	19931231
09009	Syphilis Congenita Recens, Symptomatica	A500	2		19710401	19931231
09019	Syphilis Congenita Recens, Latens	A501	2		19710401	19931231
09029	Syphilis Congenita Recens Non Specificata	A502	2		19710401	19931231
09039	Keratitis Interstitialis (Syphilitica)	A503	3		19870101	19931231
09039	Keratitis Interstitialis Syphilitica	A503	3		19710401	19861231
09049	Neurosyphilis Juvenilis	A504	3		19710401	19931231
09059	Syphilis Congenita Tarda, Symptomatica,Alia	A505	2	G	19710401	19931231
09069	Syphilis Congenita Tarda, Latens	A506	2		19710401	19931231
09079	Syphilis Congenita Tarda Non Specificata	A507	2		19710401	19931231
09099	Syphilis Congenita Non Specificata	A509	1		19710401	19931231
09109	Infectio Primaria Syphilitica Genitalis	A510	1		19710401	19931231
09119	Infectio Primaria Syphilitica Extra Genitalis	A51	2	A	19710401	19931231
09129	Syphilis Secundaria Cutanea Et Mucosa	A513	2	D	19710401	19931231
09139	Syphilis Secund.Recens. Recidiv.Post S.Sine Therapiam	A51	2	A	19710401	19931231
09189	Syphilis Recens Symptomatica Alia	A51	2	A/D	19710401	19931231
09199	Syphilis Recens Symptomatica Non Specificata	A519	2		19710401	19931231
09209	Syphilis Recens,Latens, Recidiv.Serolog.Post Therapiam	A515	2		19710401	19931231
09299	Syphilis Recens,Latens,Non Specificata	A515	1		19710401	19931231
09309	Aneurysma Syphiliticum Aortae	A520	2	E	19710401	19931231
09390	Aortitis Syphilitica	A520	2	E	19710401	19931231
09391	Arteritis Sive Phlebitis Syphilitica	A520	2	E	19710401	19931231
09392	Myocarditis(Gummosa) Syphilitica	A520	2	E	19710401	19931231
09393	Insufficientia Aortae Syphilitica	A520	2	E	19710401	19931231
09399	Syphilis Cardiovascularis Alia	A520	2	E	19710401	19931231
09400	Atrophia Tabica Nervi Optici	A521	2	E	19710401	19931231
09401	Arthropathia Tabica	A521	2	E	19710401	19931231
09408	Tabes Dorsalis Alia Definita	A521D	2	E	19710401	19931231
09409	Tabes Dorsalis	A521D	1		19710401	19931231
09419	Dementia Paralytica	A521	2	E	19710401	19931231
09490	Meningoencephalitis Syphilitica	A521	2	E	19710401	19931231
09491	Syphilis Cerebrospinalis Sine Symptomatibus Neurologicis	A522	2		19750401	19931231
09492	Aneurysma Syphiliticum Cerebri Ruptum	A520	2	E	19750401	19931231
09492	Syphilis Cerebrospinalis Sine Symptomatibus Neurologicis	A522	2		19710401	19750331
09493	Aneurysma Syphiliticum Cerebri Ruptum	A520	2	E	19710401	19750331
09499	Syphilis Cerebrospinalis Alia	A521	2		19710401	19931231
09500	Syphilis Tertiaria Cutis,Gumma Syphiliticum Cutis	A527	2		19710401	19931231
09509	Syphilis Tarda,Tertiaria Sive Gumma(Cum Symptomatibus)Alia	A527C	2		19710401	19931231
09699	Syphilis Tarda,Latens	A528	1		19710401	19931231
09709	Syphilis Tarda Non Specificata	A529	1		19710401	19931231
09719	Syphilis Latens Non Specificata	A530	1		19710401	19931231
09799	Syphilis Non Specificata	A539	2	D	19710401	19931231
09800	Urethritis(Acuta)Gonococcica	A540D	2	G	19710401	19931231
09801	Cervicitis(Acuta)Gonococcica	A540A	2	G	19710401	19931231
09802	Salpingo-Oophoritis Acuta Gonococcica	A542	3		19710401	19931231
09803	Bartholinitis(Acuta) Gonococcica	A541B	2		19710401	19931231
09804	Epididymitis(Acuta)Gonococcica	A542	2		19710401	19931231
09805	Prostatitis(Acuta)Gonococcica	A542	2		19710401	19931231
09808	Infect.Gonococcica Urogenital. (Acuta)Alia Definita	A54	2	A	19710401	19931231
09809	Infectio Urogenitalis Acuta Gonococcica	A542	2	G	19710401	19931231
09810	Urethritis Chronica Gonococcica	A540D	2	G	19710401	19931231
09811	Cervicitis Chronica Gonococcica	A540A	2	G	19710401	19931231
09812	Salphingo-Oophoritis Chronica S.Non Specificata Gonococcica	A542	3		19710401	19861231
09812	Salpingo-Oophoritis Gonococcica Chronica S.Non Specific.	A542	3		19870101	19931231
09813	Bartholinitis Chronica Gonococcica	A541B	2		19710401	19931231
09814	Epididymitis Chronica Gonococcica	A542	3		19710401	19931231
09815	Prostatitis Chronica Gonococcica	A542	3		19710401	19931231
09816	Strictura Urethrae Gonococcica	N351	2	C	19710401	19931231
09818	Infect.Gonococcica Urogenital. Chronica Alia Definita	A54	2	A	19710401	19931231
09819	Infectio Urogenitalis Chronica Gonococcica	A542	2	G	19710401	19931231
09820	Conjunctivitis Gonococcica	A543	2	E	19710401	19931231
09821	Iridocyclitis Gonococcica	A543	2	E	19710401	19931231
09828	Infectio Gonococcica Oculi Alia Definita	A543	2	E	19710401	19931231
09829	Infectio Gonococcica Oculi	A543	2		19710401	19931231
09830	Infectio Gonococcica Genus	A544	2	E	19710401	19931231
09838	Infectio Gonococcica Articuli Alia Definita	A544	2		19710401	19931231
09839	Infectio Gonococcica Articuli	A544	2		19710401	19931231
09880	Proctitis Gonococcica	A546	2		19710401	19931231
09889	Infectio Gonococcica,Loco Alio Specificato	A54	2		19710401	19931231
09899	Gonorrhoea(Loco Non Indicato)	A549	1		19710401	19931231
09909	Ulcus Molle	A579	1		19710401	19931231
09919	Lymphogranuloma Inguinale	A559	2	B	19710401	19931231
09929	Granuloma Inguinale Venereum	A589	2	B	19710401	19931231
09990	Condyloma Acuminatum	A630	2	B	19710401	19931231
09991	Balanitis Venerea	N481A	2		19710401	19931231
09992	Urethritis Venerea	N342G	3		19710401	19931231
09993	Vaginitis Venerea	N760C	2		19710401	19931231
09999	Morbus Venereus Alius Et Non Specificatus	A649	2	G	19710401	19931231
10009	Leptospirosis Icterohaemorrhagica(Weil)	A270	1	B	19710401	19931231
10080	Leptospirosis Sejrø,Saxkøbing	A278	2		19710401	19931231
10089	Leptospirosis Alia	A278	2		19710401	19931231
10099	Leptospirosis	A279	1		19710401	19931231
10199	Infectio Per Bacillum Vincent	A691	3	F	19710401	19931231
10209	Infectio Primaria Framboesiae	A660	2		19710401	19931231
10219	Framboesia Cum Papillomatibus	A661	1		19710401	19931231
10229	Infect.Per Treponema Pertenue C.Laesione Recente Cutanea Al.	A662	1		19710401	19931231
10239	Infectio Per Treponema Pertenue Cum Hyperkeratosi	A663	1	B	19710401	19931231
10249	Infectio Per Treponema Pertenue Cum Gummatibus	A664	2		19710401	19931231
10259	Infectio Per Treponema Pertenue Gangosa	A665	1		19710401	19931231
10269	Infect.Per Treponema Pertenue Cum Laesio.Ossium Et Articul.	A666	1	B	19710401	19931231
10279	Infect.Per Treponema Pertenue Cum Manifestationibus Alterius	A667	2	G	19710401	19931231
10289	Infectio Per Treponema Pertenue,Latens	A668	2		19710401	19931231
10299	Infectio Per Treponema Pertenue Non Specificata	A669	1		19710401	19931231
10309	Infectio Primaria Per Treponema Carateum	A670	1		19710401	19931231
10319	Infectio Intermedia Per Treponema Carateum	A671	2		19710401	19931231
10329	Infectio Tarda Per Treponema Carateum	A672	2		19710401	19931231
10339	Infectio Mixta Per Treponema Carateum	A673	1		19710401	19931231
10399	Infectio Per Treponema Carateum	A679	1		19710401	19931231
10409	Syphilis Endemica Non Venerea	A659	1		19710401	19931231
10499	Infectio Spirochaetalis Alia	A699	2	C	19710401	19931231
11000	Epidermophytia	B35	2	A	19710401	19931231
11001	Favus	B358B	1		19710401	19931231
11002	Microsporia	B35	2	A	19710401	19931231
11003	Trichophytia Rubra	B35	2	A	19710401	19931231
11004	Trichophytia Verrucosa	B35	2	A	19710401	19931231
11005	Trichophytia Alia	B35	2	A	19710401	19931231
11008	Dermatophytosis Alia Definita	B35	2	A	19710401	19931231
11009	Dermatophytosis	B359	1		19710401	19931231
11109	Pityriasis Versicolor	B360	1		19710401	19931231
11119	Tinea Nigra	B361	1		19710401	19931231
11129	Tinea Blanca	B362	1	B	19710401	19931231
11180	Erythrasma Mycoides	L081	3		19710401	19931231
11189	Dermatomycosis Alia	B36	3		19710401	19931231
11199	Dermatomycosis	B36	3		19710401	19931231
11200	Moniliasis Oris	B370	1		19710401	19931231
11201	Moniliasis Ano-Genitalis	B37	2	A	19710401	19931231
11208	Moniliasis Alia Definita	B37	2	A	19710401	19931231
11209	Moniliasis	B379	2	D	19710401	19931231
11399	Actinomycosis	A429	2	D	19710401	19931231
11499	Coccidioidomycosis	B389	1		19710401	19931231
11599	Histoplasmosis	B399	1		19710401	19931231
11609	Blastomycosis Europaea	B40	2	A	19710401	19931231
11619	Blastomycosis Americana Nordica	B40	2	A	19710401	19931231
11629	Blastomycosis Brasiliana	B40	2	A	19710401	19931231
11699	Blastomycosis Alia Et Non Specificata	B40	2	A	19710401	19931231
11709	Rhinosporidiosis	B481	1		19710401	19931231
11719	Sporotrichosis	B429	1		19710401	19931231
11729	Chromomycosis	B439	1		19710401	19931231
11739	Aspergillosis	B449	2	D	19710401	19931231
11749	Maduromycosis	B47	2	B	19710401	19931231
11789	Mycosis Alia	B499	3	C	19710401	19931231
11799	Mycosis	B499	1		19710401	19931231
12009	Schistosomiasis Haematobia (Vesicalis)	B650	1		19710401	19931231
12019	Schistosomiasis Mansoni (Intestinalis)	B651	1		19710401	19931231
12029	Schistosomiasis Japonica (Orientalis)	B652	1		19710401	19931231
12039	Schistosomiasis Cutanea	B653	3		19710401	19931231
12089	Schistosomiasis Alia	B658	2		19710401	19931231
12099	Schistosomiasis	B659	1		19710401	19931231
12109	Opisthorchiasis	B660	1		19710401	19931231
12119	Clonorchiasis	B661	1		19710401	19931231
12129	Paragonimiasis	B664	1		19870101	19931231
12129	Paragonomiasis	B664	1	B	19710401	19861231
12139	Fascioliasis	B663	1		19710401	19931231
12149	Fasciolopsiasis	B665	1		19710401	19931231
12199	Infestatio Trematodica Alia Et Non Specificata	B66	2	A	19710401	19931231
12209	Echinococcosis Hepatis	B678	2		19710401	19931231
12219	Echinococcosis Pulmonis	B679	2		19710401	19931231
12289	Echinococcosis,Pars Alia	B679	2		19710401	19931231
12299	Echinococcosis	B679	2		19710401	19931231
12309	Taeniasis Solium(Intestinalis)	B680	1		19710401	19931231
12319	Cysticercosis(Larvalis)	B699	2		19710401	19931231
12329	Taeniasis Saginata	B681	1		19710401	19931231
12339	Taeniasis	B689	2	D	19710401	19861231
12339	Taeniasis Non Specificata	B689	2	D	19870101	19931231
12349	Diphyllobothriasis Intestinalis	B700	3		19710401	19931231
12359	Diphyllobothriasis Larvalis	B700	3		19710401	19931231
12369	Hymenolepiasis	B710	1		19710401	19931231
12399	Infestatio Cestodica Alia Et Non Specificata	B719	2	C	19710401	19931231
12499	Trichiniasis	B759	1		19710401	19931231
12509	Filariasis Bancroft	B740	1	B	19710401	19931231
12519	Filariasis Brugia	B74	2	A	19710401	19931231
12529	Loiasis	B743	1		19710401	19931231
12539	Onchocercosis	B739	1		19710401	19931231
12549	Acanthocheilonemiasis	B74	3		19710401	19931231
12559	Mansonellosis	B744	1		19710401	19931231
12589	Filariasis Alia	B748	2	D	19710401	19931231
12599	Filariasis	B749	1		19710401	19931231
12609	Ancylostomiasis Duodenalis	B760	1	B	19710401	19931231
12619	Ancylostomiasis E Necatore Americano	B761	1		19710401	19931231
12689	Ancylostomiasis Alia	B760	2		19710401	19931231
12699	Ancylostomiasis	B769	1		19710401	19931231
12709	Ascariasis	B779	1		19710401	19931231
12719	Strongyloidiasis	B789	2	D	19710401	19931231
12729	Trichuriasis	B799	1		19710401	19931231
12739	Oxyuriasis	B809	1		19710401	19931231
12749	Helminthiasis Intestinalis Alia	B81	3	C	19710401	19931231
12759	Helminthiasis Intestinalis Mixta	B814	2		19710401	19931231
12799	Helminthiasis Intestinalis Non Specificata	B820	1		19710401	19931231
12809	Larviasis Migrans Visceralis	B830	1		19710401	19931231
12889	Helminthiasis Alia	B83	3	C	19710401	19931231
12899	Helminthiasis	B839	1		19710401	19931231
12999	Morbus Parasitarius Intestinalis Non Specificatus	B829	1		19710401	19931231
13009	Toxoplasmosis Acquisita	B58	1		19710401	19931231
13019	Toxoplasmosis Congenita Activa	P371	1		19710401	19931231
13029	Toxoplasmosis,Sequelae Per Infectionem Intrauterinam	B94	3	E	19710401	19931231
13099	Toxoplasmosis	B589	2	D	19710401	19931231
13100	Thrichomoniasis Vaginalis	A590C	1	B	19710401	19931231
13101	Trichomoniasis Praeputii	A590	2	A	19710401	19931231
13108	Trichomoniasis Urogenitalis Alia Definita	A590	2		19710401	19931231
13109	Trichomoniasis Urogenitalis	A590	1		19710401	19931231
13200	Pediculosis Capitis	B850	1		19710401	19931231
13201	Pediculosis Corporis	B851	1		19710401	19931231
13208	Pediculosis,Loco Alio Specificato	B85	2	A/D	19710401	19931231
13209	Pediculosis	B852	2	D	19710401	19931231
13309	Scabies	B869	1		19710401	19931231
13399	Acariasis Alia	B880	2		19710401	19931231
13409	Myiasis	B879	1		19710401	19931231
13419	Pediculosis Pubis(Morpiones)	B853	1		19710401	19931231
13429	Infestatio Arthropodica Alia	B88	2	A	19710401	19931231
13439	Hirudiniasis	B88	3	A	19710401	19931231
13449	Cimicosis	B888B	1		19710401	19931231
13459	Pulicosis	B888C	1		19710401	19931231
13469	Morsus Insecti Alii(Urticaria Papulosa Incluso)	B88	3	E	19710401	19931231
13499	Infestatio Alia Et Non Specificata	B899	2		19710401	19931231
13599	Sarcoidosis Boeck (Lymphogranulomatosis Benigna)	D869	2		19710401	19931231
13600	Pneumocystosis,Pneumonia Interstitialis Plasmacellular.	B599	1	B	19710401	19931231
13601	Morbus Reiter(Syndroma Urethro-Oculo-Articularis)	M023	1		19710401	19931231
13602	Morbus Behcet	M352	2		19710401	19931231
13603	Infectio Pneumocystis Carinii	B599	1	B	19860101	19931231
13609	Mb.Infect.Et Parasitarius Ali. (Alibi Non Classific.000-136)	B999	3	C	19710401	19931231
14009	Neoplasma Malignum Labii Superioris	C00	2	A	19710401	19931231
14019	Neoplasma Malignum Labii Inferioris	C00	2	A	19710401	19931231
14029	Neoplasma Malignum Labii Superioris Et Inferioris	C00	2	A	19710401	19931231
14099	Neoplasma Malignum Labii Oris	C009	1		19710401	19931231
14109	Neoplasma Malignum Baseos Linguae	C019	1		19710401	19931231
14119	Neoplasma Malignum Dorsale Linguae	C022	1		19710401	19931231
14129	Neoplasma Malignum Marginale Et Apicale Linguae	C021	2		19710401	19931231
14139	Neoplasma Malignum Ventrale Linguae	C020	2	D	19710401	19931231
14199	Neoplasma Malignum Linguae (Pars Non Specificata)	C029	1		19710401	19931231
14209	Neoplasma Malignum Glandulae Parotidis	C079	1		19710401	19931231
14280	Neoplasma Malignum Glandulae Submaxillaris	C080	1	B	19710401	19931231
14281	Neoplasma Malignum Glandulae Sublingualis	C081	1		19710401	19931231
14289	Neoplasma Malignum Glandulae Salivariae Alterius Specif.	C08	3	D	19710401	19931231
14299	Neoplasma Malignum Glandulae Salivariae Non Specificatae	C089	3	D	19710401	19931231
14309	Neoplasma Malignum Gingivae Maxillaris	C030	1		19710401	19931231
14319	Neoplasma Malignum Gingivae Mandibularis	C031	1		19710401	19931231
14399	Neoplasma Malignum Gingivae	C039	1		19710401	19931231
14499	Neoplasma Malignum Baseos Oris	C049	1		19710401	19931231
14509	Neoplasma Malignum Mucosae Buccae	C060	2	E	19710401	19931231
14519	Neoplasma Malignum Palati (Duri)(Mollis)	C059	1		19710401	19931231
14589	Neoplasma Malignum Oris,Pars Alia Definita	C06	2		19710401	19931231
14599	Neoplasma Malignum Oris(Pars Non Specificata)	C069	2	D	19710401	19931231
14609	Neoplasma Malignum Tonsillae	C099	2	D	19710401	19931231
14689	Neopl.Malignum Mesopharyngis, Pars Alia Definita	C10	2		19710401	19931231
14699	Neopl.Malign.Mesopharyngis (Pars Non Specificata)	C109	1		19710401	19931231
14700	Neopl.Malign.Nasopharyngis, Pars Postero-Superioris	C11	2	A	19710401	19931231
14701	Neoplasma Malignum Nasopharyngis,Pars Lateralis	C112	1		19710401	19931231
14702	Neoplasma Malignum Nasopharyngis,Pars Anterioris	C113	1		19710401	19931231
14708	Neopl.Malign.Nasopharyngis, Pars Alia Definita	C11	2		19710401	19931231
14709	Neoplasma Malignum Nasopharyngis	C119	1		19710401	19931231
14809	Neoplasma Malignum Regionis Postcricoideae	C130	1		19710401	19931231
14819	Neoplasma Malignum Fossae Pyriformis	C129	1	B	19710401	19931231
14889	Neopl.Malignum Hypopharyngis, Pars Alia Definita	C13	2	A	19710401	19931231
14899	Neopl.Malign.Hypopharyngis (Pars Non Specificata)	C139	2	D	19710401	19931231
14999	Neoplasma Malignum Pharyngis Non Specificatum	C140	1		19710401	19931231
15000	Neoplasma Malignum Oesophagi, Pars Superior	C153	1	B	19710401	19931231
15001	Neoplasma Malignum Oesophagi, Pars Media	C154	1	B	19710401	19931231
15002	Neoplasma Malignum Oesophagi, Pars Inferior	C155	1	B	19710401	19931231
15008	Neoplasma Malignum Oesophagi, Pars Alia Definita	C15	2	A	19710401	19931231
15009	Neoplasma Malignum Oesophagi (Pars Non Specificata)	C159	1		19710401	19931231
15109	Neoplasma Malignum Cardiae	C160	1		19710401	19931231
15119	Neoplasma Malignum Pylori	C164	1		19710401	19931231
15180	Neoplasma Malignum Fundi Ventriculi	C161	1		19710401	19931231
15181	Neoplasma Malignum Corporis Ventriculi	C162	1		19710401	19931231
15182	Neoplasma Malignum Antri Ventriculi	C163	1		19710401	19931231
15189	Neoplasma Malignum Ventriculi, Pars Alia Definita	C16	2	A	19710401	19931231
15199	Neoplasma Malignum Ventriculi (Pars Non Specificata)	C169	1		19710401	19931231
15209	Neoplasma Malignum Duodeni	C170	1		19710401	19931231
15280	Neoplasma Malignum Jejuni	C171	1		19710401	19931231
15281	Neoplasma Malignum Ilei	C172	1		19710401	19931231
15289	Neoplasma Malignum Intestini Tenuis,Pars Alia Definita	C17	2	A	19710401	19931231
15299	Neoplasma Malignum Intestini Tenuis(Pars Non Specificata)	C179	1		19710401	19931231
15300	Neoplasma Malignum Appendicis	C181	1		19710401	19931231
15301	Neoplasma Malignum Coeci	C180	1		19710401	19931231
15302	Neoplasma Malignum Coli Ascendentis	C182	1		19710401	19931231
15309	Neoplasma Malignum Appendicis, Coeci Et Coli Ascendentis	C18	2	A	19710401	19931231
15319	Neopl.Malign.Coli Transversi Et Flexur.Hepaticae Et Lienal.	C184	2		19710401	19931231
15329	Neoplasma Malignum Coli Descendentis	C186	1		19710401	19931231
15339	Neoplasma Malignum Coli Sigmoidei	C187	1		19710401	19931231
15380	Neoplasma Malignum Coli Multiplex	C188	2		19710401	19931231
15389	Neoplasma Malignum Coli,Pars Non Specificata	C189	1		19710401	19931231
15399	Neoplasma Malignum Tractus Intestinalis(Pars Non Specif.)	C260	2		19710401	19931231
15409	Neoplasma Malignum Flexurae Rectosigmoideae	C20	3	E	19710401	19931231
15410	Neopl.Malign.Recti,Pars Sup. (Over Midt.Plica Transversal.)	C209	2		19710401	19931231
15411	Neopl.Malign.Recti,Pars Inf. (Under Midt.Plica Transvers.)	C209	2		19710401	19931231
15419	Neoplasma Malignum Recti	C209	1		19710401	19931231
15429	Neoplasma Malignum Canalis Analis	C211	1		19710401	19931231
15509	Neoplasma Malignum Primarium Hepatis	C22	2	A	19710401	19931231
15519	Neopl.Malign.Primarium Viarum Biliarium Intrahepaticarum	C221	2		19710401	19931231
15589	Neopl.Malign.Hepat.Et Viarum Biliarium Intrahepat.Primarium	C221	2		19710401	19861231
15589	Neoplasma Mal.Prim.Hep.Et Via.Bil.Intrahep.(Pars Prim.N.Sp.)	C22	2		19870101	19931231
15609	Neoplasma Malignum Vesicae Felleae	C239	1		19710401	19931231
15610	Neoplasma Malignum Ductus Choledochi	C240A	1		19710401	19931231
15611	Neoplasma Malignum Ductus Hepatici	C240	2		19710401	19931231
15618	Neopl.Malign.Viarum Biliarium Extrahepat.Pars Alia Definita	C240	2		19710401	19931231
15619	Neoplasma Malignum Viarum Biliarium Extrahepaticarum	C240	1		19710401	19931231
15629	Neoplasma Malignum Papillae Vateri	C241	1		19710401	19931231
15699	Neopl.Malign.Vesicae Felleae Et Viar.Biliar.(Pars Non Spec)	C249	3	C	19710401	19931231
15709	Neoplasma Malignum Capitis Pancreatis	C250	1		19710401	19931231
15780	Neoplasma Malignum Corporis Pancreatis	C251	1		19710401	19931231
15781	Neoplasma Malignum Caudae Pancreatis	C252	1		19710401	19931231
15789	Neoplasma Malignum Pancreatis, Pars Alia Definita	C25	2	A	19710401	19931231
15799	Neoplasma Malignum Pancreatis (Pars Non Specificata)	C259	1		19710401	19931231
15809	Neoplasma Malignum Telae Retroperitonealis	C480	1		19710401	19931231
15899	Neopl.Malign.Peritonei,Pars Alia Definita S.Non Specif.	C482	2	D	19710401	19931231
15999	Neoplasma Malignum Organorum Digestionis Non Specificatum	C269	1		19710401	19931231
16009	Neoplasma Malignum Nasi (Interni)Et Cavi Nasi	C300	2		19710401	19931231
16019	Neopl.Malign.Auris Med.Et Tub. Pharyngo-Tympanicae(Eustachii)	C301	2		19710401	19931231
16029	Neoplasma Malignum Sinus Maxillaris	C310	1		19710401	19931231
16089	Neopl.Malign.Sinuum Nasi,Pars Alia Definita	C31	2		19710401	19931231
16099	Neoplasma Malignum Sinuum Nasi	C319	1		19710401	19931231
16109	Neoplasma Malignum Glottidis, Plicae Vocalis	C320	2		19710401	19931231
16180	Neoplasma Malignum Laryngis, Pars Supraglottica	C321	2	D	19710401	19931231
16181	Neoplasma Malignum Laryngis, Pars Subglottica	C322	1		19710401	19931231
16189	Neoplasma Malignum Laryngis, Pars Alia Definita	C32	2	A	19710401	19931231
16199	Neoplasma Malignum Laryngis, (Pars Non Specificata)	C329	1		19710401	19931231
16209	Neoplasma Malignum Tracheae	C339	1		19710401	19931231
16210	Neoplasma Malignum Bronchi Primarium	C340	1	B	19710401	19931231
16211	Neoplasma Malignum Lobi Superioris Pulmonis	C341	1		19710401	19931231
16212	Neoplasma Malignum Lobi Medii Pulmonis	C342	1		19710401	19931231
16213	Neoplasma Malignum Lobi Inferioris Pulmonis	C343	1		19710401	19931231
16214	Neoplasma Malignum Pulmonis, Pars Perihilaris	C34	2	A	19710401	19931231
16215	Neoplasma Malignum Pulmonis, Pars Peripherici	C34	2	A	19710401	19931231
16216	Neoplasma Malignum Pulmonis Multiplex	C348	1		19710401	19931231
16218	Neoplasma Malignum Pulmonis Et Bronchi,Pars Alia Definita	C34	2	A	19710401	19931231
16219	Neoplasma Malignum Pulmonis Et Bronchi	C349	1		19710401	19931231
16309	Neoplasma Malignum Pleurae	C384	2	D	19710401	19931231
16319	Neoplasma Malignum Mediastini	C383	1		19710401	19931231
16399	Neoplasma Malignum Organorum Respirationis(Loco Non Indic.)	C399	3	E	19710401	19931231
17009	Neoplasma Malignum Ossis Cranii	C410A	2	E	19710401	19931231
17019	Neoplasma Malignum Ossis Mandibulae	C411	2	D	19710401	19931231
17029	Neoplasma Malignum Columnae Vertebralis	C412	2	D	19710401	19931231
17039	Neoplasma Malignum Ossium Costarum,Sterni Et Claviculae	C413	1		19710401	19931231
17049	Neopl.Malign.Ossium Longorum Extrem.Sup.Et Scapulae	C400	1		19710401	19931231
17059	Neoplasma Malignum Ossium Brevium Extrem.Sup.	C401	1		19710401	19931231
17069	Neoplasma Malignum Ossis Pelvis	C414	2	E	19710401	19861231
17069	Neoplasma Malignum Ossis Pelvis ,Sacri Et Coccygis	C414	1		19870101	19931231
17079	Neoplasma Malignum Ossium Longorum Extrem.Inferioris	C402	1		19710401	19931231
17089	Neoplasma Malignum Ossium Brevium Extrem.Inferioris	C403	1		19710401	19931231
17099	Neoplasma Malignum Ossis(Loco Non Indicato)	C409	1		19710401	19931231
17109	Neopl.Malign.Telae Conjunct.Et Mollis Alt.Cap.Faciei Et Colli	C490	2		19710401	19931231
17119	Neopl.Malign.Telae Conjunct.Et Telae Mollis Alt.Trunci	C496	2		19710401	19931231
17129	Neopl.Malign.Telae Conjunct.Et Telae Alterius Extrem.Sup.	C491	2		19710401	19861231
17129	Neoplasma Mal.Telea Conjunct. Et Telae Mollis Alt.Extr.Sup.	C491	2		19870101	19931231
17139	Neopl.Malign.Telae Conjunct.Et Telae Mollis Alt.Extrem.Inf.	C492	2		19710401	19931231
17199	Neopl.Malign.Telae Conjunct.Et Telae Mollis Alterius	C499	2		19710401	19861231
17199	Neoplasma Mal.Tel.Conjunct.Et Tel.Mollis Alt.(Loco Non Ind.)	C499	2		19870101	19931231
17209	Melanoma Malignum Cutis Labii Oris	C430	1		19710401	19931231
17219	Melanoma Malignum Cutis Palpebrae,Cantho Incluso	C431	2		19710401	19931231
17229	Melanoma Malignum Cutis Auris Et Meatus Acustici Externi	C432	1		19710401	19931231
17230	Melanoma Malignum Cutis Nasi	C433	3		19710401	19931231
17239	Melanoma Malign.Cutis Faciei, Pars Alia Def.Et Non Specif.	C433	2	E	19710401	19931231
17249	Melanoma Malignum Cutis Capillitii Et Colli	C434	1		19710401	19931231
17259	Melanoma Malignum Cutis Scroti	C632	2	E	19710401	19931231
17260	Melanoma Malign.Cutis Trunci, Pars Supra(Planum)Umbilicale	C435	2	E	19710401	19931231
17261	Melanoma Malign.Cutis Trunci, Pars Infra(Planum)Umbilicale	C435	2	E	19710401	19931231
17262	Melanoma Malignum Cutis Ani	C435A	2		19710401	19931231
17269	Melanoma Malignum Cutis Trunci	C435	2	D	19710401	19931231
17279	Melanoma Malign.Cutis Extrem. Sup.(Regione Scapulari Incl.)	C436	1		19710401	19761231
17279	Melanoma Malignum Cutis Extremitatis Superioris	C436	1		19770101	19931231
17289	Melanoma Malign.Cutis Extrem. Inf.(Regione Coxae Incluso)	C437	1		19710401	19861231
17289	Melanoma Malignum Cutis Extremitatis Inferioris	C437	1		19870101	19931231
17299	Melanoma Malignum Cutis(Loco Non Indicato)	C439	2	D	19710401	19931231
17309	Neoplasma Malignum Cutis Labii Oris	C440	1		19710401	19931231
17319	Neoplasma Malignum Cutis Palpebrae,Cantho Incluso	C441	2	E	19710401	19931231
17329	Neoplasma Malignum Cutis Auris Et Meatus Acustici Externi	C442	1		19710401	19931231
17330	Neoplasma Malignum Cutis Nasi	C443	3	E	19710401	19931231
17339	Neopl.Malign.Cutis Faciei,Pars Alia Def.Et Non Specif.	C443	1		19710401	19931231
17349	Neoplasma Malignum Cutis Capillitii Et Colli	C444	1		19710401	19931231
17359	Neoplasma Malignum Cutis Scroti	C632	2	E	19710401	19931231
17360	Neopl.Malign.Cutis Trunci, Pars Supra(Planum)Umbilicale	C445	2		19710401	19931231
17361	Neopl.Malign.Cutis Trunci, Pars Infra(Planum)Umbilicale	C445	2		19710401	19931231
17362	Neoplasma Malignum Cutis Ani	C445A	1		19710401	19931231
17369	Neoplasma Malignum Cutis Trunci	C445	1		19710401	19931231
17379	Neopl.Malign.Cutis Extrem.Sup. (Regione Scapulari Incluso)	C446	1		19710401	19761231
17379	Neoplasma Malignum Cutis Extremitatis Superioris	C446	2		19770101	19931231
17389	Neopl.Malign.Cutis Extrem.Inf. (Regione Coxae Incluso)	C447	1		19710401	19861231
17389	Neoplasma Malignum Cutis Extremitatis Inferioris	C447	2		19870101	19931231
17399	Neoplasma Malignum Cutis(Loco Non Indicato)	C449	1		19710401	19931231
17400	Neoplasma Malignum Cutis Mammae	C445B	3	E	19710401	19931231
17401	Neoplasma Malignum Papillae Mammae	C500B	1		19710401	19931231
17402	Neoplasma Malignum Glandulae Mammae	C50	2	A	19710401	19931231
17408	Neoplasma Malignum Mammae,Pars Alia Definita	C50	2	A	19710401	19931231
17409	Neoplasma Malignum Mammae	C509	2		19710401	19931231
18000	Neoplasma Malignum Cervicis Uteri,Stadium 1	C539	2	A	19710401	19931231
18001	Neoplasma Malignum Cervicis Uteri,Stadium 2	C539	2	A	19710401	19931231
18002	Neoplasma Malignum Cervicis Uteri,Stadium 3	C539	2	A	19710401	19931231
18003	Neoplasma Malignum Cervicis Uteri,Stadium 4	C539	2	A	19710401	19931231
18008	Neoplasma Malignum Cervicis Uteri Aliud Definitum	C539	2	A	19710401	19931231
18009	Neoplasma Malignum Cervicis (Colli)Uteri	C539	1		19710401	19931231
18199	Chorionepithelioma	C57	5		19710401	19931231
18200	Neoplasma Malignum Corporis Uteri,Stadium 1	C549	2	A	19710401	19931231
18201	Neoplasma Malignum Corporis Uteri,Stadium 2	C549	2	A	19710401	19931231
18202	Neoplasma Malignum Corporis Uteri,Stadium 3	C549	2	A	19710401	19931231
18203	Neoplasma Malignum Corporis Uteri,Stadium 4	C549	2	A	19710401	19931231
18208	Neoplasma Malignum Corporis Uteri Aliud Definitum	C549	2	A	19710401	19931231
18209	Neoplasma Malignum Corporis Uteri	C549	1		19710401	19931231
18299	Neoplasma Malignum Uteri(Pars Non Specificata)	C559	1		19710401	19931231
18300	Neoplasma Malignum Ovarii,Stadium 1	C569	2	A	19870101	19931231
18301	Neoplasma Malignum Ovarii,Stadium 2	C569	2	A	19870101	19931231
18302	Neoplasma Malignum Ovarii,Stadium 3	C569	2	A	19870101	19931231
18303	Neoplasma Malignum Ovarii,Stadium 4	C569	2	A	19870101	19931231
18308	Neoplasma Malignum Ovarii Aliud Definitum	C569	2	A	19870101	19931231
18309	Neoplasma Malignum Ovarii	C569	2	D	19710401	19931231
18319	Neoplasma Malignum Tubae Uterinae Et Ligamenti Lati	C57	3	A	19710401	19931231
18399	Neopl.Malign.Ovarii,Tub.Uteri. Et Lig.Lati,Pars Non Specif.	C57	2	A	19710401	19931231
18400	Neoplasma Malignum Vaginae, Pars Superior(Øverste 2/3)	C529	2	A	19710401	19931231
18401	Neoplasma Malignum Vaginae, Pars Inferior(Nederste 1/3)	C529	2	A	19710401	19931231
18409	Neoplasma Malignum Vaginae	C529	1		19710401	19931231
18419	Neoplasma Malignum Vulvae	C519	1		19710401	19931231
18489	Neoplasma Malignum Genitalium Feminae,Loco Alio Specificato	C57	3	E	19710401	19931231
18499	Neoplasma Malignum Genitalium Feminae(Loco Non Indicato)	C579	1		19710401	19931231
18599	Neoplasma Malignum Prostatae	C619	1		19710401	19931231
18699	Neoplasma Malignum Testis	C629	2	D	19710401	19931231
18700	Neoplasma Malignum Praeputii Penis	C600	1		19710401	19931231
18701	Neoplasma Malignum Glandis Penis	C601	1		19710401	19931231
18702	Neoplasma Malignum Corporis Penis	C602	2		19710401	19931231
18708	Neoplasma Malignum Penis Aliud Definitum	C60	2	A	19710401	19931231
18709	Neoplasma Malignum Penis	C609	1		19710401	19931231
18780	Neoplasma Malignum Epididymidis	C630	1		19710401	19931231
18789	Neoplasma Malignum Genitalium Viri,Loco Alio Specificato	C63	2	E	19710401	19931231
18799	Neoplasma Malignum Genitalium Viri(Loco Non Indicato)	C639	1		19710401	19931231
18800	Neoplasma Malignum Fundi (Baseos)Vesicae Urinariae	C67	2	A	19710401	19931231
18801	Neoplasma Malignum Corporis Vesicae Urinariae	C67	2	A	19710401	19931231
18802	Neoplasma Malignum Vesicae Urinariae Multiplex	C67	2	A	19710401	19931231
18808	Neoplasma Malignum Vesicae Urinariae,Pars Alia Definita	C67	2	A	19710401	19931231
18809	Neoplasma Malignum Vesicae Urinariae	C679	1		19710401	19931231
18909	Neoplasma Malignum Renis(Pelvi Renis Excluso)	C649	2	D	19710401	19931231
18919	Neoplasma Malignum Pelvis Renis	C659	1		19710401	19931231
18929	Neoplasma Malignum Ureteris	C669	1		19710401	19931231
18990	Neoplasma Malignum Urethrae	C680	2	D	19710401	19931231
18991	Neoplasma Malignum Urachi	C677	1		19710401	19931231
18992	Neoplasma Malignum Organorum Urinariorum Multiplex	C688	2		19710401	19931231
18999	Neopl.Malign.Organ.Urinariorum Pars Alia Et Non Specif.	C689	2		19710401	19931231
19000	Neoplasma Malignum Conjunctivae	C690	1		19710401	19931231
19001	Neoplasma Malignum Corneae	C691	1		19710401	19931231
19002	Neoplasma Malignum Uveae	C69	2	A	19710401	19931231
19003	Neoplasma Malignum Retinae	C692	1		19710401	19931231
19004	Neoplasma Malignum Extrabulbare Oculi	C69	2	A	19710401	19931231
19008	Neoplasma Malignum Oculi,Pars Alia Definita	C69	2	A	19710401	19931231
19009	Neoplasma Malignum Oculi	C699	1		19710401	19931231
19100	Neoplasma Malignum Cerebri, Lobi Frontalis	C711	1		19710401	19931231
19101	Neoplasma Malignum Cerebri, Lobi Temporalis	C712	1		19710401	19931231
19102	Neoplasma Malignum Cerebri, Lobi Parietalis	C713	1		19710401	19931231
19103	Neoplasma Malignum Cerebri, Lobi Occipitalis	C714	1		19710401	19931231
19104	Neoplasma Malignum Cerebri, Ganglii Centralis	C71	2	A	19710401	19931231
19105	Neoplasma Malignum Hypothalami	C71	2	A	19710401	19931231
19106	Neoplasma Malignum Pontis Sive Medullae Oblongatae	C717B	2	E	19710401	19931231
19107	Neoplasma Malignum Cerebelli	C716	1		19710401	19931231
19108	Neoplasma Malignum Cerebri, Pars Alia Definita	C71	2	A	19710401	19931231
19109	Neoplasma Malignum Cerebri	C719	1		19710401	19931231
19200	Neoplasma Malignum Nervi Acustici	C724	1		19710401	19931231
19201	Neoplasma Malignum Nervi Optici	C723	1		19710401	19931231
19208	Neoplasma Malignum Nervi Cranialis,Alterius Definiti	C72	3	A	19710401	19931231
19209	Neoplasma Malignum Nervorum Cranialium	C725	2		19710401	19931231
19219	Neoplasma Malignum Meningum Intracraniale	C700	1		19710401	19931231
19220	Neoplasma Malignum Caudae Equinae	C721	1		19710401	19931231
19228	Neoplasma Malignum Medullae Spinalis,Pars Alia Definita	C720	2		19710401	19931231
19229	Neoplasma Malignum Medullae Spinalis	C720	1		19710401	19931231
19239	Neoplasma Malignum Meningum Medullae Spinalis	C701	1		19710401	19931231
19249	Neoplasma Malignum Nervorum Periphericorum	C479A	1		19710401	19931231
19259	Neoplasma Malignum Systematis Nervosi Sympathici	C479B	2		19770101	19931231
19259	Neoplasma Malignum Systematis Sympathici	C479B	2		19710401	19761231
19299	Neoplasma Malignum Systematis Nervosi(Loco Non Indicato)	C729	5	E	19710401	19931231
19399	Neoplasma Malignum Glandulae Thyreoideae	C739	1		19710401	19931231
19409	Neoplasma Malignum Glandulae Suprarenalis	C749	2	D	19710401	19931231
19419	Neoplasma Malignum Glandulae Parathyreoideae	C750	1		19710401	19931231
19429	Neoplasma Malignum Thymi	C379	1		19710401	19931231
19439	Neopl.Malign.Gll.Pituitariae Et Ductus Craniopharyngei	C75	3	A	19710401	19931231
19449	Neoplasma Malignum Corporis Pinealis	C753	1		19710401	19931231
19489	Neoplasma Malignum Glandulae Endocrinae Alterius	C75	2	A	19710401	19931231
19499	Neoplasma Malignum Glandulae Endocrinae	C759	2	D	19710401	19931231
19509	Neoplasma Malignum Abdominis, Intraabdominale	C762	2		19710401	19931231
19519	Neopl.Malign.Pelvis,Viscerum Pelvis Et Septi Rectovaginalis	C763	2		19710401	19931231
19590	Neoplasma Malignum Capitis	C760A	2		19710401	19931231
19591	Neoplasma Malignum Colli	C760B	2		19710401	19931231
19592	Neoplasma Malignum Thoracis	C761	2		19710401	19761231
19593	Neoplasma Malignum Extremitatis	C76	3	A	19710401	19931231
19599	Neoplasma Malignum,Loco Alio Male Specificato	C76	2		19710401	19931231
19609	Neopl.Malign.Lymphonod.Secund. Capitis,Faciei Et Colli	C770	2		19710401	19861231
19609	Neoplasma Mal.Lymph.Capitis,Faciei Et Colli Metast.(Sec.)	C770	2		19870101	19931231
19619	Neopl.Malign.Lymphonodorum Secundarium Intrathoracalium	C771A	1		19710401	19861231
19619	Neoplasma Mal.Lymph.Intrathoracalium Metast.(Secund.)	C771A	1		19870101	19931231
19629	Neopl.Malign.Lymphonodorum Secundarium Intraabdominalium	C772A	1		19710401	19861231
19629	Neoplasma Mal.Lymph.Intraabdominalium Metast.(Secund.)	C772A	1		19870101	19931231
19639	Neopl.Malign.Lymphonodorum Secund.Axillae Et Extrem.Sup.	C773	2		19710401	19861231
19639	Neoplasma Mal.Lymph.Axillae Et Extr.Sup.Metast.(Secund.)	C773	2		19870101	19931231
19649	Neopl.Malign.Lymphonodorum Secund.Inguinis Et Extrem.Inf.	C774	2		19710401	19861231
19649	Neoplasma Mal.Lymph.Inguinis Et Extr.Inf.Metast.(Sec.)	C774	2		19870101	19931231
19679	Neopl.Malign.Lymphonodorum Secundarium,Loco Alio Specif.	C77	2	A	19710401	19861231
19679	Neoplasma Mal.Lymph.,Loco Alio Spec.,Metast.(Sec.)	C77	2	A	19870101	19931231
19689	Neopl.Malign.Lymphonodorum Secundarium Multiplex	C778A	1		19710401	19861231
19689	Neoplasma Malignum Lymph. Multiplex Metastaticum (Sec.)	C778A	1		19870101	19931231
19699	Neopl.Malign.Lymphonod.Secund. Non Specif.(Loco Non Indicato)	C779	1		19710401	19861231
19699	Neoplasma Mal.Lymph.(Loco Non Indic.)Metast.(Sec.)S.Non Spec.	C779	1		19870101	19931231
19709	Neoplasma Malignum Pulmonis Metastaticum (Secundarium)	C780	1		19870101	19931231
19709	Neoplasma Malignum Secundarium Pulmonis	C780	1		19710401	19861231
19719	Neoplasma Malignum Mediastini Metastaticum (Secundarium)	C781	1		19870101	19931231
19719	Neoplasma Malignum Secundarium Mediastini	C781	1		19710401	19861231
19729	Neoplasma Malignum Pleurae Metastaticum (Secundarium)	C782	1		19870101	19931231
19729	Neoplasma Malignum Secundarium Pleurae	C782	1		19710401	19861231
19739	Neopl.Malign.Secund.Organorum Respirationis Aliorum	C783	2		19710401	19861231
19739	Neoplasma Mal.Organ.Respirationis Aliorum Metast.(Secund.)	C783	2		19870101	19931231
19749	Neoplasma Mal.Intest.Tenuis (Duodeno Incl.)Metastat.(Sec.)	C784	1		19870101	19931231
19749	Neoplasma Malignum Secundarium Intestini Tenuis(Duodeno Incl)	C784	1		19710401	19861231
19759	Neoplasma Malignum Coli Et Recti Metastaticum(Secund.)	C785	1		19870101	19931231
19759	Neoplasma Malignum Secundarium Coli Et Recti	C785	1		19710401	19861231
19769	Neoplasma Malignum Peritonei Metastaticum (Secundarium)	C786B	1		19870101	19931231
19769	Neoplasma Malignum Secundarium Peritonei	C786B	1		19710401	19861231
19779	Neoplasma Malignum Hepatis Metastaticum (Secundarium)	C787	1		19870101	19931231
19779	Neoplasma Malignum Secundarium Hepatis	C787	1		19710401	19861231
19789	Neoplasma Malignum Hepatis Non Specificatum	C229	1		19710401	19861231
19789	Neoplasma Malignum Hepatis Non Specificatum	C229	1		19870101	19931231
19799	Neoplasma Malign.Organ.Digest.Aliorum Metastat.(Secund.)	C788	2		19870101	19931231
19799	Neoplasma Malignum Secundarium Organorum Digestionis Aliorum	C788	2		19710401	19861231
19809	Neoplasma Malign.Vesicae Urinariae Metastaticum (Secund.)	C791I	1		19870101	19931231
19809	Neoplasma Malignum Secundarium Vesicae Urinariae	C791I	1		19710401	19861231
19810	Neoplasma Malignum Renis Metastaticum (Secundarium)	C790B	1		19870101	19931231
19810	Neoplasma Malignum Secundarium Renis	C790B	1		19710401	19861231
19819	Neoplasma Malign.Organ.Urinariorum Aliorum Metastat.(Sec.)	C791	3		19870101	19931231
19819	Neoplasma Malignum Secundarium Organorum Urinariorum Aliorum	C791	3		19710401	19861231
19829	Neoplasma Malignum Cutis Metastaticum (Secundarium)	C792	1		19870101	19931231
19829	Neoplasma Malignum Secundarium Cutis	C792	1		19710401	19861231
19839	Neoplasma Malignum Cerebri Metastaticum (Secundarium )	C793A	1		19870101	19931231
19839	Neoplasma Malignum Secundarium Cerebri	C793A	1		19710401	19861231
19840	Neoplasma Malignum Secundarium Cerebelli	C793A	2	E	19710401	19761231
19841	Neoplasma Malignum Meningum Intracranialium Metast.(Sec.)	C793B	1		19870101	19931231
19841	Neoplasma Malignum Secundarium Meningum Intracranialium	C793B	1		19710401	19861231
19842	Neoplasma Malign.Meningum Medullae Spinalis Metast.(Sec.)	C793C	1		19870101	19931231
19842	Neoplasma Malignum Secundarium Meningum Medullae Spinalis	C793C	1		19710401	19861231
19849	Neopl.Malign.Secund.Systematis Nervosi,Pars Alia Def.	C794	2		19710401	19861231
19849	Neoplasma Malign.Syst.Nerv.,Pars Alia Def.,Metast.(Sec.)	C794	2		19870101	19931231
19850	Neoplasma Malign.Ossis Sine Fract.Spontanea Metast.(Sec.)	C795B	2	A	19870101	19931231
19850	Neoplasma Malignum Secundarium Ossis Sine Fractura Spontanea	C795B	2	A	19710401	19861231
19851	Neoplasma Malign.Ossis Cum Fract.Spontanea Metast.(Sec.)	C795B	2	E	19870101	19931231
19851	Neoplasma Malignum Secundarium Ossis Cum Fractura Spontanea	C795B	2	E	19710401	19861231
19859	Neoplasma Malignum Ossis Metastaticum (Secundarium)	C795B	2	E	19870101	19931231
19859	Neoplasma Malignum Secundarium Ossis	C795B	2	E	19710401	19861231
19890	Neoplasma Mal.Genital.Feminae Metastaticum (Secundarium)	C79	3	A	19870101	19931231
19890	Neoplasma Malignum Secundarium Genitalium Femininae	C79	3	A	19710401	19861231
19891	Neoplasma Malignum Lienis Metastaticum (Secundarium)	C798	3	E	19870101	19931231
19891	Neoplasma Malignum Secundarium Lienis	C798	3	E	19710401	19861231
19892	Metastases Variae	C798	2		19710401	19931231
19899	Neoplasma Malign.,Loco Alio Spec.,Metastaticum (Secund.)	C79	2	A	19870101	19931231
19899	Neoplasma Malignum Secundarium Loco Alio Specificato	C79	2	A	19710401	19861231
19909	Neoplasma Malignum Multiplex (Loco Non Indicato)	C809	3		19710401	19931231
19910	Neopl.Malign.Primarium(Loco Ignota)Cum Metastasibus Variis	C800	2		19710401	19931231
19919	Neoplasma Malignum(Loco Non Indicato)	C809	1		19710401	19931231
20009	Reticulosarcoma	C83	3		19710401	19931231
20019	Lymphosarcoma	C859	3		19710401	19931231
20199	Lymphogranulomatosis Maligna (Hodgkin)	C819	1		19710401	19931231
20209	Lymphoma Giganto-Folliculare (Brill-Symmer)	C82	3		19710401	19931231
20219	Mycosis Fungoides	C840	1		19710401	19931231
20220	Neoplasma Malignum Lienis Primarium	C261	3	D	19710401	19931231
20229	Neoplasma Malignum Primarium Telae Lymphaticae Aliae	C969	3	C	19710401	19931231
20290	Neoplasma Benignum Sive Non Specificatum Medullae Osseae	D479	3		19710401	19931231
20299	Lymphomata Alia Definita	C859	3	C	19710401	19931231
20399	Myelomatosis	C900	1		19710401	19931231
20409	Leukaemia Lymphatica Acuta	C91	2	A	19710401	19931231
20419	Leukaemia Lymphatica Chronica	C91	2	A	19710401	19931231
20499	Leukaemia Lymphatica	C919	1		19710401	19931231
20509	Leukaemia Myeloides Acuta	C92	2		19710401	19931231
20519	Leukaemia Myeloides Chronica	C92	2		19710401	19931231
20590	Leukaemia Eosinophiles	C927	5		19710401	19761231
20599	Leukaemia Myeloides	C929	1		19710401	19931231
20609	Leukaemia Monocytica Acuta	C930	3		19710401	19931231
20619	Leukaemia Monocytica Chronica	C931	1		19710401	19931231
20699	Leukaemia Monocytica	C939	1		19710401	19931231
20709	Leukaemia Acuta (Stamcelleleukæmi)	C950	2		19710401	19931231
20719	Leukaemia Chronica	C951	3		19710401	19931231
20729	Erythroleukaemia(Di Guglielmo)	C940A	2		19710401	19931231
20799	Leukaemia Non Specificata	C959	1		19710401	19931231
20899	Polycythaemia Vera	D459	1		19710401	19931231
20900	Myelofibrosis Primaria	D474A	1		19710401	19931231
20901	Myelofibrosis Secund.(Seq. Mb.Telae Haematopoieticae Alt.)	D474	2		19710401	19931231
20902	Myelosclerosis	D474	2		19710401	19931231
20908	Myelofibrosis Alia Definita	D474	2		19710401	19931231
20909	Myelofibrosis	D474	1		19710401	19931231
21009	Neoplasma Benignum Labii Oris	D100	1		19710401	19931231
21019	Neoplasma Benignum Linguae	D101	1		19710401	19931231
21020	Neoplasma Benignum Glandulae Parotidis	D110	1		19710401	19931231
21021	Neoplasma Benignum Glandulae Submaxillaris	D117B	1	B	19710401	19931231
21022	Neoplasma Benignum Glandulae Sublingualis	D117A	1		19710401	19931231
21029	Neoplasma Benignum Glandulae Salivariae	D119	3	D	19710401	19931231
21039	Neoplasma Benignum Baseos Oris	D102	1		19710401	19931231
21040	Neoplasma Benignum Dentis	D103	2		19710401	19931231
21041	Neoplasma Benignum Mucosae Buccae	D103	2		19710401	19931231
21042	Neoplasma Benignum Palati (Duri)(Mollis)	D103	3	D	19710401	19931231
21049	Neopl.Benign.Oris,Pars Alia Definita Et Non Specif.	D103	1		19710401	19931231
21059	Neoplasma Benignum Tonsillae	D104	1		19710401	19931231
21069	Neopl.Benign.Mesopharyngis, Pars Alia Def.	D105	1		19710401	19931231
21079	Neoplasma Benignum Nasopharyngis	D106	1		19710401	19931231
21089	Neoplasma Benignum Hypopharyngis	D107	1		19710401	19931231
21099	Neoplasma Benignum Pharyngis	D109	1		19710401	19931231
21109	Neoplasma Benignum Oesophagi	D130	1		19710401	19931231
21119	Neoplasma Benignum Ventriculi	D131	1		19710401	19931231
21120	Neoplasma Benignum Duodeni	D132	1		19710401	19931231
21121	Neoplasma Benignum Jejuni	D133	2		19710401	19931231
21122	Neoplasma Benignum Ilei	D133	2		19710401	19931231
21128	Neoplasma Benignum Intestini Tenuis,Pars Alia Definita	D133	2	E	19710401	19931231
21129	Neoplasma Benignum Intestini Tenuis	D133	2	E	19710401	19931231
21130	Neoplasma Benignum Appendicis	D121	1		19710401	19931231
21131	Neoplasma Benignum Coeci	D120	1		19710401	19931231
21132	Neoplasma Benignum Coli Ascendentis	D122	1		19710401	19931231
21133	Neopl.Benign.Coli Transversi Et Flex.Hepaticae Et Lienalis	D123	1		19710401	19931231
21134	Neoplasma Benignum Coli Descendentis	D124	1		19710401	19931231
21135	Neoplasma Benignum Coli Sigmoidei	D125	1		19710401	19931231
21136	Neoplasma Benignum Coli Multiplex,Polyposis	D126C	2		19710401	19931231
21138	Neoplasma Benignum Coli,Pars Alia Definita	D126	2	G	19710401	19931231
21139	Neoplasma Benign.Coli S.Tract.Intestinalis,Pars Non Spec.	D126	1		19870101	19931231
21139	Neoplasma Benignum Coli	D126	1		19710401	19861231
21149	Neoplasma Benignum Recti	D128	3	E	19710401	19931231
21150	Neoplasma Benignum Hepatis	D134	2	D	19710401	19931231
21151	Neoplasma Benignum Vesicae Felleae	D13	3	A	19710401	19931231
21152	Neopl.Benign.Viarum Biliarium Extrahepat.(P.Vateri Inclusa)	D135	2	D	19710401	19931231
21158	Neopl.Benign.Hepatis Et Viarum Biliarum,Pars Alia Def.	D13	3	A	19710401	19931231
21159	Neoplasma Benignum Hepatis Et Viarum Biliarium	D13	3	A	19710401	19931231
21169	Neoplasma Benignum Pancreatis	D136	2	D	19710401	19931231
21170	Neoplasma Benignum Peritonei	D201	5		19710401	19931231
21171	Neoplasma Benignum Telae Retroperitonealis	D200	2		19710401	19931231
21179	Neoplasma Benignum Peritonei Et Telae Retroperitonealis	D20	3		19710401	19931231
21199	Neoplasma Benignum Organorum Digestionis(Loco Non Indicato)	D139	1		19710401	19931231
21200	Neoplasma Benignum Cavi Nasi	D140B	1		19710401	19931231
21201	Neopl.Benign.Auris Med.Et Tub. Pharyngo-Tympanicae(Eustachii)	D140	2	E	19710401	19931231
21202	Neoplasma Benignum Sinus Maxillaris	D140C	2		19710401	19931231
21203	Neopl.Benign.Sinuum Nasi,Pars Alia Definita	D140C	2		19710401	19931231
21204	Neoplasma Benignum Nasi	D367	3	C	19710401	19931231
21209	Neopl.Benign.Nasi,Cavi Nasi, Auris Med.Et Tubae Eustachii	D140	2	D	19710401	19931231
21219	Neoplasma Benignum Laryngis	D141	2	D	19710401	19931231
21229	Neoplasma Benignum Tracheae	D142	1		19710401	19931231
21230	Neoplasma Benignum Bronchi	D143A	1		19710401	19931231
21231	Neoplasma Benignum Pulmonis	D143B	1		19710401	19931231
21239	Neoplasma Benignum Bronchi Et Pulmonis	D143	1		19710401	19931231
21249	Neoplasma Benignum Pleurae	D190	2		19710401	19931231
21259	Neoplasma Benignum Mediastini	D152	1		19710401	19931231
21299	Neoplasma Benignum Organorum Respirationis(Loco Non Indic.)	D144	1		19710401	19931231
21300	Neoplasma Benignum Ossis Et Cartilaginis Cranii	D164C	1		19710401	19931231
21301	Neopl.Benign.Ossis Et Cartil. Mandibulae,Dente Incluso	D165	2	E	19710401	19931231
21302	Neopl.Benign.Os.Et Cartil.Col. Vertebr.Cost.Sterni Et Clav.	D16	3	A	19710401	19931231
21303	Neopl.Benign.Os.Longorum Et Cartil.Extrem.Sup.Et Scapulae	D160	1		19710401	19931231
21304	Neopl.Benign.Ossium Brevium Et Cartil.Extremitatis Sup.	D161	1		19710401	19931231
21305	Neoplasma Benignum Ossis Et Cartilaginis Pelvis	D168E	2	E	19710401	19931231
21306	Neopl.Benign.Ossium Longorum Et Cartil.Extremitatis Inf.	D162	1		19710401	19931231
21307	Neopl.Benign.Ossium Brevium Et Cartil.Extremitatis Inf.	D163	1		19710401	19931231
21308	Neopl.Benign.Ossis Et Cartil., Pars Alia Def.	D16	2	A	19710401	19931231
21309	Neoplasma Benignum Ossis Et Cartilaginis	D169	1		19710401	19931231
21499	Lipoma	D179	1		19710401	19931231
21500	Neopl.Benign.Muscul.Et Telae Conjunct.Cap.Faciei Et Colli	D210	2	D	19710401	19931231
21501	Neoplasma Benignum Musculorum Et Telae Conjunctivae Trunci	D216	2	G	19710401	19931231
21502	Neopl.Benign.Muscul.Et Telae Conjunctivae Extrem.Sup.	D211	2	D	19710401	19931231
21503	Neopl.Benign.Muscul.Et Telae Conjunctivae Extrem.Inf.	D212	2	D	19710401	19931231
21508	Neopl.Benign.Muscul.Et Telae Conjunctivae,Pars Alia Def.	D217	2	D	19710401	19931231
21509	Neoplasma Benignum Musculorum Et Telae Conjunctivae	D219	2	D	19710401	19931231
21600	Neoplasma Benignum Epidermis Labii Oris	D230	1		19710401	19931231
21601	Neoplasma Benignum Epidermis Palpebrae,Cantho Incluso	D231	2	E	19710401	19931231
21602	Neopl.Benign.Epidermis Auris Et Meatus Acustici Ext.	D232	2		19710401	19931231
21603	Neopl.Benign.Epidermis Faciei, Pars Alia Def.S.Non Specif.	D233	2		19710401	19931231
21604	Neoplasma Benignum Epidermis Capillitii Et Colli	D234	2		19710401	19931231
21605	Neoplasma Benignum Epidermis Trunci	D235	2	D	19710401	19931231
21606	Neoplasma Benignum Epidermis Extremitatis Superioris	D236	2		19710401	19931231
21607	Neoplasma Benignum Epidermis Extremitatis Inferioris	D237	2		19710401	19931231
21608	Neoplasma Benignum Epidermis, Pars Alia Definita	D23	2	A	19710401	19931231
21609	Neoplasma Benignum Epidermis	D239	2		19710401	19931231
21619	Neopl.Benign.Follicul.Pilorum Et Gll.Sebacearum	D23	3	A	19710401	19931231
21629	Neopl.Benign.Gl.Sudoriferarum Et Ductus Sudoriferi	D23	3	A	19710401	19931231
21689	Neoplasma Benignum Cutis Aliud	D23	2	A	19710401	19931231
21699	Neoplasma Benignum Cutis	D239	1		19710401	19931231
21700	Neoplasma Benignum Cutis Mammae	D235B	1		19710401	19931231
21701	Neoplasma Benignum Papillae Mammae	D24	2	A	19710401	19931231
21702	Neoplasma Benignum Glandulae Mammae	D24	2	A	19710401	19931231
21708	Neoplasma Benignum Mammae,Pars Alia Definita	D24	2	A	19710401	19931231
21709	Neoplasma Benignum Mammae	D249	1		19710401	19931231
21899	Fibromyoma Uteri	D259	1		19710401	19931231
21909	Polypus,Papilloma Uteri	N840B	2		19710401	19931231
21919	Cystis Benignum Uteri	N858	5		19710401	19931231
21990	Neoplasma Benignum Corporis Uteri	D261	1		19710401	19931231
21991	Neoplasma Benignum Cervicis Uteri	D260	1		19710401	19931231
21999	Neoplasma Benignum Uteri Aliud Definitum Et Non Specificatum	D26	2	A	19710401	19931231
22099	Neoplasma Benignum Ovarii	D279	1		19710401	19931231
22100	Neoplasma Benignum Tubae Uterinae	D282C	1		19710401	19931231
22101	Neoplasma Benignum Ligamenti Lati	D282A	1		19710401	19931231
22102	Neoplasma Benignum Parametrii	D282	2		19710401	19931231
22109	Neopl.Benign.Tubae Uterinae, Ligamenti Lati Et Parametrii	D282	2		19710401	19931231
22119	Neoplasma Benignum Vaginae	D281	1		19710401	19931231
22129	Neoplasma Benignum Vulvae	D280	1		19710401	19931231
22189	Neoplasma Benignum Genitalium Feminae,Loco Alio Specificato	D28	2	A	19710401	19931231
22199	Neoplasma Benignum Genitalium Feminae(Loco Non Indicato)	D289	1		19710401	19931231
22209	Neoplasma Benignum Testis	D292	1		19710401	19931231
22219	Neoplasma Benignum Penis	D290	1		19710401	19931231
22280	Neoplasma Benignum Epididymidis	D293	1		19710401	19931231
22281	Neoplasma Benignum Funiculi Spermatici	D297A	1		19710401	19931231
22289	Neoplasma Benignum Genitalium Viri,Loco Alio Specificato	D29	2	A	19710401	19931231
22299	Neoplasma Benignum Genitalium Viri(Loco Non Indicato)	D299	2	D	19710401	19931231
22309	Neoplasma Benignum Renis(Pelvi Renis Excepta)	D300	2	D	19710401	19931231
22319	Neoplasma Benignum Pelvis Renis	D301	1		19710401	19931231
22329	Neoplasma Benignum Ureteris	D302	1		19710401	19931231
22330	Neoplasma Benignum Fundi (Baseos)Vesicae Urinariae	D303	2		19710401	19931231
22331	Neoplasma Benignum Corporis Vesicae Urinariae	D303	2		19710401	19931231
22332	Neoplasma Benignum Vesicae Urinariae Multiplex	D303	2		19710401	19931231
22338	Neoplasma Benignum Vesicae Urinariae,Pars Alia Definita	D303	2		19710401	19931231
22339	Neoplasma Benignum Vesicae Urinariae	D303	1		19710401	19931231
22380	Neoplasma Benignum Urethrae	D304	1		19710401	19931231
22389	Neoplasma Benignum Organorum Urinariorum,Loco Alio Specif.	D307	1		19710401	19931231
22399	Neoplasma Benignum Organorum Urinariorum(Loco Non Indicato)	D309	1		19710401	19931231
22400	Neoplasma Benignum Conjunctivae	D310	1		19710401	19931231
22401	Neoplasma Benignum Corneae	D311	1		19710401	19931231
22402	Neoplasma Benignum Uveae	D31	2	A	19710401	19931231
22403	Neoplasma Benignum Retinae	D312	1		19710401	19931231
22404	Neoplasma Benignum Extrabulbare Oculi	D31	3	A	19710401	19931231
22408	Neoplasma Benignum Oculi,Pars Alia Definita	D31	2	D	19710401	19931231
22409	Neoplasma Benignum Oculi	D319	2	D	19710401	19931231
22500	Neoplasma Benignum Cerebri, Lobi Frontalis	D330A	1		19710401	19931231
22501	Neoplasma Benignum Cerebri, Lobi Temporalis	D330D	1		19710401	19931231
22502	Neoplasma Benignum Cerebri, Lobi Parietalis	D330C	1		19710401	19931231
22503	Neoplasma Benignum Cerebri, Lobi Occipitalis	D330B	1		19710401	19931231
22504	Neoplasma Benignum Cerebri, Ganglii Centralis	D33	3	A	19710401	19931231
22505	Neoplasma Benignum Hypothalami	D330	3		19710401	19931231
22506	Neoplasma Benignum Pontis Sive Medullae Oblongatae	D331	2	A	19710401	19931231
22507	Neoplasma Benignum Cerebelli	D331A	1		19710401	19931231
22508	Neoplasma Benignum Cerebri, Pars Alia Definita	D332	2	G	19710401	19931231
22509	Neoplasma Benignum Cerebri	D332	1		19710401	19931231
22510	Neoplasma Benignum Nervi Optici	D333	2		19710401	19931231
22511	Neoplasma Benignum Nervi Acustici	D333B	1		19710401	19931231
22518	Neoplasma Benignum Nervi Cranialis,Alterius Definiti	D333	2	E	19710401	19931231
22519	Neoplasma Benignum Nervi Cranialis	D333	2	D	19710401	19931231
22520	Neoplasma Benignum Meningum Parasagittale Cerebri	D320	2		19710401	19931231
22521	Neoplasma Benignum Meningum Falcis Cerebri	D320	2		19710401	19931231
22522	Neoplasma Benignum Meningum Paratransversale Cerebri	D320	2		19710401	19931231
22523	Neoplasma Benignum Meningum Tentorii Cerebri	D320	2		19710401	19931231
22524	Neoplasma Benignum Meningum Basale Cerebri	D320	2		19710401	19931231
22525	Neoplasma Benignum Meningum Convexitatis Cerebri	D320	2		19710401	19931231
22528	Neoplasma Benignum Meningum Cerebri,Pars Alia Definita	D320	2		19710401	19931231
22529	Neoplasma Benignum Meningum Cerebri	D320	1	B	19710401	19931231
22530	Neoplasma Benignum Caudae Equinae	D334	2		19710401	19931231
22531	Neoplasma Benignum Medullae Spinalis,Pars Alia Definita	D334	2		19710401	19931231
22539	Neoplasma Benignum Medullae Spinalis	D334	1		19710401	19931231
22549	Neoplasma Benignum Meningum Medullae Spinalis	D321	2	B	19710401	19931231
22559	Neoplasma Benignum Nervorum Periphericorum	D361A	2	D	19710401	19931231
22569	Neoplasma Benignum Systematis Nervosi Sympathici	D361B	2	E	19770101	19931231
22569	Neoplasma Benignum Systematis Sympathici	D361B	2	E	19710401	19761231
22599	Neopl.Benign.System.Nervosi, Meningioma(Loco Non Indicato)	D36	5	C	19710401	19931231
22609	Neopl.Benign.Gll.Suprarenalis, Sine Functione Endocrina	D350	2		19710401	19931231
22619	Neoplasma Benignum Thymi	D150	1		19710401	19931231
22620	Neoplasma Benignum Glandulae Pituitariae	D352	1		19710401	19931231
22621	Neoplasma Benignum Ductus Craniopharyngei	D353	1		19710401	19931231
22629	Neopl.Benign.Gll.Pituitariae Et Ductus Craniopharyngei	D35	2	A	19710401	19931231
22639	Neoplasma Benignum Corporis Pinealis	D354	1		19710401	19931231
22689	Neoplasma Benignum Glandulae Endocrinae Aliae Definitae	D35	2	A	19710401	19931231
22699	Neoplasma Benignum Glandulae Endocrinae(Loco Non Indicato)	D359	1		19710401	19931231
22700	Neoplasma Benignum Glomeris (Glomangioma)	D180	2		19710401	19931231
22701	Haemangioma Vasculare, Capillare	D180	2		19710401	19931231
22702	Haemangioma Cavernosum	D180	2		19710401	19931231
22703	Lymphangioma	D181	1		19710401	19931231
22709	Haemangioma Et Lymphangioma	D189	1		19710401	19931231
22899	Neopl.Benign.Org.Et Telarum Aliorum Et Non Specificatorum	D369	2		19710401	19931231
23009	Neoplasma Non Specificatum Oesophagi	D377B	1		19710401	19931231
23019	Neoplasma Non Specificatum Ventriculi	D371	1		19710401	19931231
23020	Neoplasma Non Specificatum Duodeni	D372	2		19710401	19931231
23021	Neoplasma Non Specificatum Jejuni	D372	2		19710401	19931231
23022	Neoplasma Non Specificatum Ilei	D372	2		19710401	19931231
23028	Neopl.Non Specif.Intestini Tenuis,Pars Alia Def.	D372	2		19710401	19931231
23029	Neoplasma Non Specificatum Intestini Tenuis	D372	2	D	19710401	19931231
23030	Neoplasma Non Specificatum Appendicis	D373	1		19710401	19931231
23031	Neoplasma Non Specificatum Coeci	D374	2		19710401	19931231
23032	Neoplasma Non Specificatum Coli Ascendentis	D374	2		19710401	19931231
23033	Neopl.Non Specif.Coli Transv. Et Flex.Hepaticae Et Lienalis	D374	2		19710401	19931231
23034	Neoplasma Non Specificatum Coli Descendentis	D374	2		19710401	19931231
23035	Neoplasma Non Specificatum Coli Sigmoidei	D374	2		19710401	19931231
23036	Neoplasma Non Specificatum Coli Multiplex	D374	2		19710401	19931231
23038	Neoplasma Non Specificatum Coli,Pars Alia Definita	D374	2		19710401	19931231
23039	Neoplasma Non Spec.Coli S.Tract.Intestin.,Pars Non Spec.	D379	2	G	19870101	19931231
23039	Neoplasma Non Specificatum Coli	D374	1		19710401	19861231
23049	Neoplasma Non Specificatum Recti	D375	2	E	19710401	19931231
23050	Neoplasma Non Specificatum Hepatis	D376A	1		19780101	19931231
23050	Neoplasma Non Specificatum Hepatis Primarium	D376A	2		19710401	19761231
23051	Neoplasma Non Specificatum Vesicae Felleae	D376B	1		19710401	19931231
23052	Neopl.Non Specif.Via.Biliarium Extrahepatic.(P.Vateri Incl.)	D376C	2		19710401	19931231
23058	Neopl.Non Specif.Hepatis Et Via.Biliarium,Pars Alia Def.	D376	2	A	19710401	19931231
23059	Neoplasma Non Specificatum Hepatis Et Viarum Biliarium	D376	2	B	19710401	19931231
23069	Neoplasma Non Specificatum Pancreatis	D377C	1		19710401	19931231
23079	Neoplasma Non Specificatum Peritonei	D484	1		19710401	19931231
23099	Neopl.Non Specif.Organorum Digestionis(Loco Non Indicato)	D379	2		19710401	19931231
23101	Neoplasma Non Specificatum Cavi Nasi	D385C	1		19710401	19931231
23102	Neopl.Non Specif.Auris Med.Et Tub.Pharyngo-Tymp.(Eustachii)	D385	3	A	19710401	19931231
23103	Neoplasma Non Specificatum Sinus Maxillaris	D385D	2		19710401	19931231
23104	Neoplasma Non Specificatum Sinuum Nasi,Pars Alia Definita	D385D	2		19710401	19931231
23108	Neopl.Non Spec.Nasi,Cavi Nasi, Aur.Med.Et Tub.Eustach.P.Alia	D385	2	D	19710401	19931231
23109	Neopl.Non Spec.Nasi,Cavi Nasi Aur.Med.Et Tub.Eustachii	D385	2	D	19710401	19931231
23119	Neoplasma Non Specificatum Laryngis	D380	2	D	19710401	19931231
23129	Neoplasma Non Specificatum Tracheae	D381C	1		19710401	19931231
23130	Neoplasma Non Specificatum Bronchi	D381A	1		19710401	19931231
23131	Neoplasma Non Specificatum Pulmonis	D381B	1		19710401	19931231
23139	Neoplasma Non Specificatum Bronchi Et Pulmonis	D381	2	A	19710401	19931231
23149	Neoplasma Non Specificatum Pleurae	D382	1		19710401	19931231
23159	Neoplasma Non Specificatum Mediastini	D383	1		19710401	19931231
23199	Neopl.Non Specif.Organorum Respirationis(Loco Non Indic.)	D389	2	E	19710401	19931231
23200	Neoplasma Non Specificatum Ossium Et Cartilaginum Cranii	D480	2	E	19710401	19931231
23201	Neopl.Non Specif.Ossis Et Cartilaginis Mandibulae	D480	2	E	19710401	19931231
23202	Neopl.Non Specif.Ossium Et Cartilag.Columnae Vertebralis	D480	2	E	19710401	19931231
23203	Neopl.Non Specif.Ossium Et Cartilag.Cost.Sterni,Clavic.	D480	2	E	19710401	19931231
23204	Neopl.Non Specif.Ossium Et Cartilag.Extrem.Sup.Et Scap.	D480	2	E	19710401	19931231
23205	Neoplasma Non Specificatum Ossium Et Cartilaginum Pelvis	D480	2	E	19710401	19931231
23206	Neopl.Non Specif.Ossium Et Cartilaginum Extrem.Inf.	D480	2	E	19710401	19931231
23208	Neopl.Non Specif.Ossis Et Cartilaginis,Pars Alia Def.	D480	2	E	19710401	19931231
23209	Neoplasma Non Specificatum Ossium Et Cartilaginum	D480	2	D	19710401	19931231
23210	Neopl.Non Specif.Mm.Et Telae Conjunct.Capit.Faciei Et Colli	D481	3	E	19710401	19931231
23211	Neopl.Non Specif.Musculorum Et Telae Conjunctivae Trunci	D481	3	E	19710401	19931231
23212	Neopl.Non Specif.Musculorum Et Telae Conjunctivae Extrem.Sup.	D481	3	E	19710401	19931231
23213	Neopl.Non Specif.Musculorum Et Telae Conjunctivae Extrem.Inf.	D481	3	E	19710401	19931231
23218	Neopl.Non Specif.Musculorum Et Telae Conjunctivae,Pars Al.Def	D481	2	E	19710401	19931231
23219	Neopl.Non Specif. Musculorum Et Telae Conjunctivae	D481	2		19870101	19931231
23219	Neopl.Non Specif.Musculorum Et Telae Conjunctivae	D481	2		19710401	19861231
23220	Neoplasma Non Specificatum Cutis Labii Oris	D485	2	E	19710401	19931231
23221	Neoplasma Non Specificatum Cutis Palpebrae,Cantho Incluso	D485D	2	G	19710401	19931231
23222	Neopl.Non Specif.Cutis Auris Et Meatus Acustici Externi	D485	2	E	19710401	19931231
23223	Neopl.Non Specif.Cutis Faciei, Pars Alia Def.Non Specif.	D485	2	E	19710401	19931231
23224	Neoplasma Non Specificatum Cutis Capillitii Et Colli	D485	2	E	19710401	19931231
23225	Neoplasma Non Specificatum Cutis Trunci	D485	2	E	19710401	19931231
23226	Neoplasma Non Specificatum Cutis Extremitatis Superioris	D485	2	E	19710401	19931231
23227	Neoplasma Non Specificatum Cutis Extremitatis Inferioris	D485	2	E	19710401	19931231
23228	Neoplasma Non Specificatum Cutis,Pars Alia Definita	D485	2	E	19710401	19931231
23229	Neoplasma Non Specificatum Cutis	D485	1		19710401	19931231
23300	Neoplasma Non Specificatum Cutis Mammae	D485B	1		19710401	19931231
23301	Neoplasma Non Specificatum Papillae Mammae	D486	2		19710401	19931231
23302	Neoplasma Non Specificatum Glandulae Mammae	D486	2		19710401	19931231
23308	Neoplasma Non Specificatum Mammae,Pars Alia Definita	D486	2		19710401	19931231
23309	Neoplasma Non Specificatum Mammae	D486	1		19710401	19931231
23409	Carcinoma In Situ,Stadium 0 Cervicis Uteri	D06	1		19710401	19931231
23419	Neoplasma Non Specificatum Cervicis Uteri Aliud	D390	2		19710401	19931231
23490	Carcinoma In Situ,Stadium 0 Corporis Uteri	D070	3	F	19710401	19931231
23499	Neopl.Non Specif.Uteri,Pars Alia Def.Et Non Specif.	D390	2		19710401	19931231
23590	Carcinoma In Situ,Stadium 0 Ovarii	D073A	1		19870101	19931231
23599	Neoplasma Non Specificatum Ovarii	D391	1		19710401	19931231
23609	Neopl.Non Specif.Tubae Uterin. Et Ligg.Lati	D397	2	E	19710401	19931231
23610	Carcinoma In Situ,Stadium 0 Vaginae	D072	1		19710401	19931231
23618	Neoplasma Non Specificatum Vaginae Aliud Definitum	D397	2	E	19710401	19931231
23619	Neoplasma Non Specificatum Vaginae	D397	2	E	19710401	19931231
23620	Carcinoma In Situ,Stadium 0 Vulvae	D071	1		19710401	19931231
23628	Neoplasma Non Specificatum Vulvae Aliae Definitae	D397	2	E	19710401	19931231
23629	Neoplasma Non Specificatum Vulvae	D397	2	E	19710401	19931231
23689	Neopl.Non Specif.Genitalium Feminae Ali.Loco Alio Specif.	D397	2	E	19710401	19931231
23699	Neopl.Non Specif.Genitalium Feminae Al.(Loco Non Indicato)	D399	2		19710401	19931231
23709	Neoplasma Non Specificatum Testis	D401	1		19710401	19931231
23719	Neoplasma Non Specificatum Penis	D407	2	E	19710401	19931231
23720	Neoplasma Non Specificatum Epididymidis	D407	2	E	19710401	19931231
23721	Neoplasma Non Specificatum Funiculi Spermatici	D407	2	E	19710401	19931231
23729	Neopl.Non Specif.Genitalium Viri.Pars Alia Et Non Specif.	D40	2	A	19710401	19931231
23739	Neoplasma Non Specificatum Renis	D410	1		19710401	19931231
23749	Neoplasma Non Specificatum Pelvis Renis	D411	1		19710401	19931231
23759	Neoplasma Non Specificatum Ureteris	D412	1		19710401	19931231
23769	Neoplasma Non Specificatum Vesicae Urinariae	D414	1		19710401	19931231
23799	Neopl.Non Specif.Org.Urinario. Pars Alia Et Non Specificata	D41	2	A	19710401	19931231
23800	Neoplasma Non Specificatum Conjunctivae	D487C	2	E	19710401	19931231
23801	Neoplasma Non Specificatum Corneae	D487C	2	E	19710401	19931231
23802	Neoplasma Non Specificatum Uveae	D487C	2	E	19710401	19931231
23803	Neoplasma Non Specificatum Retinae	D487C	2	E	19710401	19931231
23804	Neoplasma Non Specificatum Extrabulbare Oculi	D487	3	A	19710401	19931231
23808	Neoplasma Non Specificatum Oculi,Pars Alia Definita	D487C	2	E	19710401	19931231
23809	Neoplasma Non Specificatum Oculi	D487C	2	E	19710401	19931231
23819	Neoplasma Non Specificatum Cerebri	D432	2	E	19710401	19931231
23829	Neoplasma Non Specificatum Nervi Cranialis	D433	1		19710401	19931231
23839	Neoplasma Non Specificatum Meningum Cerebri	D420	1		19710401	19931231
23849	Neoplasma Non Specificatum Medullae Spinalis	D434	1		19710401	19931231
23859	Neoplasma Non Specificatum Meningum Medullae Spinalis	D421	1		19710401	19931231
23869	Neoplasma Non Specificatum Nervorum Periphericorum	D482E	2	D	19710401	19931231
23879	Neoplasma Non Specificatum Systematis Nervosi Sympathici	D482	2	A	19770101	19931231
23879	Neoplasma Non Specificatum Systematis Sympathici	D482	2	A	19710401	19761231
23899	Neopl.Non Specif.Systematis Nervosi(Loco Non Indicato)	D482	3	C	19710401	19931231
23909	Neoplasma Non Specificatum Cavi Oris Et Pharyngis	D370	2	E	19710401	19931231
23919	Neoplasma Non Specificatum Glandulae Endocrinae	D449	2		19710401	19931231
23999	Neoplasma Non Specificatum, Pars Alia Et Non Specificato	D489	2		19710401	19931231
24009	Struma Diffusa Non Toxica Endemica	E010	2	B	19710401	19931231
24019	Struma Diffusa Non Toxica Sporadica	E040	2		19710401	19931231
24099	Struma Diffusa Non Toxica, Struma	E040	1		19710401	19931231
24109	Struma Nodosa Non Toxica Endemica	E011	2	B	19710401	19931231
24119	Struma Nodosa Non Toxica Sporadica	E042	2	B	19710401	19931231
24199	Struma Nodosa Non Toxica	E042	2	B	19710401	19931231
24200	Morbus Basedowi,Struma Diffusa Toxica Cum Exophthalmo	E050	2		19710401	19931231
24201	Exophthalmus Malignus	H052	3		19710401	19931231
24208	Struma Diffusa Toxica Alia Definita	E050	2		19710401	19931231
24209	Struma Diffusa Toxica	E050	2		19710401	19931231
24219	Struma Nodosa Toxica(Adenoma Glandulae Thyreoideae Toxicum)	E052A	2		19710401	19931231
24220	Crisis Thyreotoxica	E055	1		19710401	19931231
24228	Thyreotoxicosis,Struma Non Indicata,Alia Definita	E059	2	G	19710401	19931231
24229	Thyreotoxicosis,Struma Non Indicata	E059	2		19710401	19931231
24399	Cretinismus,Myxoedema Congenitum	E030A	2		19710401	19931231
24400	Myxoedema Post Therapiam	E890	1		19710401	19931231
24401	Myxoedema,Sequelae Thyreoiditis Typus Hashimoto	E033	3		19710401	19931231
24402	Myxoedema Hypophysarium, Hypothalamicum	E038	3		19710401	19931231
24403	Myxoedema Idiopathicum	E03	3	A	19710401	19931231
24408	Myxoedema Aliud Definitum	E03	3	A	19710401	19931231
24409	Myxoedema	E039	2		19710401	19931231
24500	Thyreoiditis Acuta Non Suppurativa	E060	2		19710401	19931231
24501	Thyreoiditis Acuta Suppurativa	E060B	1	B	19710401	19931231
24502	Thyreoiditis Subacuta De Quervain	E061	2		19710401	19931231
24503	Thyreoiditis(Chronica) Lymphomatosa Typus Hashimoto	E063A	1	B	19710401	19931231
24504	Thyreoiditis(Chronica) Lignosa Typus Riedel	E065C	1	B	19710401	19931231
24508	Thyreoiditis Alia Definita	E06	2	A	19710401	19931231
24509	Thyreoiditis	E069	1		19710401	19931231
24600	Cystis Glandulae Thyreoideae	E041	3		19710401	19931231
24609	Morbus Glandulae Thyreoideae Alius	E07	2		19710401	19931231
24900	Diabetes Mellitus,Insulino Dependente,Sine Complicatione	E109	2		19870101	19931231
24901	Cataracta,Retinopathia Diabetica Insulino Dependente	E103	2		19870101	19931231
24902	Nephropathia Diabetica,Syndr. Kimmelstiel-Wilson,Insul.Depen.	E102	2		19870101	19931231
24903	Neuropathia,Polyneuritis Diabetica,Insulino Dependente	E104	2		19870101	19931231
24904	Angiopathia Diabetica Extremitatum,Insulino Dependente	E105A	2		19870101	19931231
24905	Gangraena Diabetica, Insulino Dependente	E105C	2		19870101	19931231
24906	Coma Diabeticum Sine Ketonuria,Insulino Dependente	E100	2		19870101	19931231
24907	Coma(Incl.Praecoma)Diabeticum,Insulino Dependente	E100	2	E	19870101	19931231
24908	Diabetes Mellitus,Insulino Dependente,Cum Compl.Alia Defin.	E106	2		19870101	19931231
24909	Diabetes Mellitus,Insulino Dependente	E109A	2		19870101	19931231
25000	Diabetes Mellitus Sine Complicatione	E149	2	D	19710401	19861231
25000	Diabetes Mellitus,Insulino Independente,Sine Complicatione	E119	2		19870101	19931231
25001	Cataracta,Retinopathia Diabetica	E143	2		19710401	19861231
25001	Cataracta,Retinopathia Diabetica,Insulino Independente	E113	2		19870101	19931231
25002	Nephropathia Diab.,Syndr.Kimmelstiel-Wilson,Insulino Indep	E112	2		19870101	19931231
25002	Nephropathia Diabetica, Syndroma Kimmelstiel-Wilson	E142	2		19710401	19861231
25003	Neuropathia,Polyneuritis Diabetica	E144	2		19710401	19861231
25003	Neuropathia,Polyneuritis Diabetica,Insulino Independente	E114	2		19870101	19931231
25004	Angiopathia Diabetica Extremitatum	E145A	2		19710401	19861231
25004	Angiopathia Diabetica Extremitatum,Insulino Independente	E115A	2		19870101	19931231
25005	Gangraena Diabetica	E145C	2		19710401	19861231
25005	Gangraena Diabetica,Insulino Independente	E115C	2		19870101	19931231
25006	Coma Diabeticum Sine Ketonuria	E140	2		19710401	19861231
25006	Coma Diabeticum Sine Ketonuria,Insulino Independente	E110	2		19870101	19931231
25007	Coma(Incl.Praecoma)Diabeticum, Insulino Independente	E110	2	E	19870101	19931231
25007	Coma(Inclusum Praecoma) Diabeticum	E140	2	E	19710401	19861231
25008	Diabetes Mellitus Cum Complicatione Alia Definita	E146	2		19710401	19861231
25008	Diabetes Mellitus,Insulino Independente,Cum Compl.Alia Defi	E116	2		19870101	19931231
25009	Diabetes Mellitus	E14	2	A	19710401	19861231
25009	Diabetes Mellitus, Insulino Independente	E119A	2		19870101	19931231
25100	Hypoglycaemia Spontanea	E162	2	G	19710401	19931231
25101	Hypoglycaemia	E162	2		19710401	19931231
25102	Insulinoma(Beta-Cell) Pancreatis	D137A	2		19710401	19931231
25103	Adenoma Insularis(Non-Betacell)Pancreatis(Syndroma Z-E)	D137	3		19710401	19931231
25108	Dysfunctio Secretionis Int. Pancreatis Non Diab.Alia Def.	E16	3	A	19710401	19931231
25109	Dysfunctio Secretionis Int. Pancreatis Non Diabetica	E169	2		19710401	19931231
25200	Hyperparathyreoidismus Prim.Ex Adenomate Gll.Parathyreoideae	E210	2	A	19710401	19931231
25201	Hyperparathyreoidismus Prim.Ex Hyperplasia Gll.Parathyreoid.	E210A	2		19710401	19931231
25202	Hyperparathyreoidismus Secundarius	E211	2	D	19710401	19931231
25203	Crisis Hyperparathyreoidismus	E213A	1		19710401	19931231
25204	Ostitis Fibrosa Cystica Generalisata	E210B	1		19710401	19931231
25205	Nephrocalcinosis E Hyperparathyreoidismo	N200M	3		19710401	19931231
25208	Hyperparathyreoidismus Alius Definitus	E21	3	A	19710401	19931231
25209	Hyperparathyreoidismus	E213	1		19710401	19931231
25210	Hypoparathyreoidismus Post Therapiam	E892	1		19710401	19931231
25211	Tetania Post Therapiam	E892	2	E	19710401	19931231
25218	Hypoparathyreoidismus Alius Definitus	E20	2	A	19710401	19931231
25219	Hypoparathyreoidismus	E209	1		19710401	19931231
25299	Morbus Gll.Parathyreoideae Alius Et Non Specif.	E215	2	G	19710401	19931231
25300	Acromegalia	E220A	1		19710401	19931231
25301	Gigantismus Hypophysarius	E220C	1		19710401	19931231
25302	Adenoma Eosinophilicum Hypophyseos	D352A	2		19770101	19931231
25308	Hyperpituitarismus Alius Definitus	E22	3	A	19710401	19931231
25309	Hyperpituitarismus	E229	1		19710401	19931231
25310	Hypopituitarismus Post Therapiam	E893	1		19710401	19931231
25311	Necrosis Hypophysaria,Syndroma Sheehan	E230	2		19710401	19931231
25312	Dystrophia Adiposogenitalis E Laesio.Intracran.Synd.Frøhlich	E236B	1	E	19710401	19931231
25313	Nanismus Hypophysarius E Laesione Intracraniali	E230	2	A	19710401	19931231
25314	Dystrophia Adiposogenitalis Idiopathica	E236C	2		19710401	19931231
25315	Nanismus Hypophysarius Idiopathicus	E230	2		19710401	19931231
25318	Hypopituitarismus Alius Definitus	E23	3	A	19710401	19931231
25319	Hypopituitarismus	E230	2		19710401	19931231
25329	Adenoma Chromophobium Hypophyseos	D352A	2	A	19710401	19931231
25390	Diabetes Insipidus	E232	1		19710401	19931231
25399	Morbus Hypophyseos Alius Et Non Specificatus	E237	2		19710401	19931231
25499	Morbus Thymi	E329	2	D	19710401	19931231
25500	Hyperaldosteronismus Prim. Syndroma Conn	E260	2		19710401	19931231
25501	Syndroma Adrenogenitalis Acquisita	E258	2		19710401	19931231
25508	Hyperfunctio Adrenocorticalis Alia Definita	E279	3	G	19710401	19931231
25509	Hyperfunctio Adrenocorticalis	E279	3	G	19710401	19931231
25510	Morbus Addisoni,Insufficientia Adrenocorticalis	E271	2		19710401	19931231
25511	Crisis Morbi Addisoni	E272	1		19710401	19931231
25512	Hypoaldosteronismus	E274D	1		19710401	19931231
25518	Hypofunctio Adrenocorticalis Alia Definita	E274	2		19710401	19931231
25519	Hypofunctio Adrenocorticalis	E274A	3	C	19710401	19931231
25529	Phaeochromocytoma	D350A	1		19710401	19931231
25590	Haemorrhagia Suprarenalis	E274B	1		19710401	19931231
25599	Morbus Glandulae Suprarenalis Alius Et Non Specificatus	E279	2		19710401	19931231
25609	Hypergonadismus Ovarialis	E288A	2		19710401	19931231
25619	Hypogonadismus Ovarialis Primarius	E283	2	D	19710401	19931231
25690	Syndroma Stein-Leventhal	E282	1	B	19710401	19931231
25699	Dysfunctio Ovarialis Alia Et Non Specificata	E28	2	A	19710401	19931231
25709	Hypergonadismus Testicularis	E290	2		19710401	19931231
25719	Hypogonadismus Testicularis Primarius	E291C	2		19710401	19931231
25790	Feminisatio Testicularis, Syndroma Morris	E345	2		19710401	19931231
25799	Dysfunctio Testicularis Alia Et Non Specificata	E29	2	D	19710401	19931231
25800	Syndroma Cushing(Adenoma Basophil.Hypophyseos Non Ind.)	E24	2	A	19710401	19931231
25801	Adenoma Basophilicum Hypophyseos	D352A	2	A	19710401	19931231
25809	Syndroma Cushing	E249	1		19710401	19931231
25819	Dysfunctio Polyglandularis Endocrina	E319	1		19710401	19931231
25890	Nanismus Non Specificatus	E343	2	A	19710401	19931231
25891	Pubertas Praecox Vera	E301	3	D	19710401	19931231
25892	Pubertas Tarda	E300	2		19710401	19931231
25899	Morbus Systematis Endocrini Alius Et Non Specificatus	E349	2		19710401	19931231
26009	Hemeralopia Ex Avitaminosi A	E505	1		19710401	19931231
26010	Xerophthalmia Ex Avitaminosi A	E507A	1		19710401	19931231
26011	Keratomalacia Ex Avitaminosi A	E504	1		19710401	19931231
26019	Xerophthalmia,Keratomalacia Ex Avitaminosi A	E50	3	A	19710401	19931231
26089	Manifestatio Alia Ex Avitaminosi A	E50	2	A	19710401	19931231
26099	Avitaminosis A	E509	1		19710401	19931231
26199	Beriberi	E511	1		19710401	19931231
26299	Pellagra	E529	2		19710401	19931231
26309	Ariboflavinosis	E530	1	B	19710401	19931231
26319	Avitaminosis B 6	E531	1		19710401	19931231
26380	Avitaminosis B 12	E538	2		19710401	19931231
26381	Deficientia Acidi Folici	E538A	1		19710401	19931231
26389	Avitaminosis B Alia	E538	2	E	19710401	19931231
26399	Avitaminosis B	E539	2	D	19710401	19931231
26400	Scorbutus Infantilis,Morbus Barlow	E54	3		19710401	19931231
26401	Scorbutus	E54	3		19710401	19931231
26408	Avitaminosis C Alia Definita	E54	2	A	19710401	19931231
26409	Avitaminosis C	E549	1		19710401	19931231
26509	Rhachitis Activa	E550	2	D	19710401	19931231
26519	Rhachitis,Sequelae (Dur.1 Ann.+)	E643	1		19710401	19931231
26529	Osteomalacia	M839	1		19710401	19931231
26599	Avitaminosis D	E559	1		19710401	19931231
26609	Avitaminosis K	E561	1		19710401	19931231
26680	Avitaminosis E	E560	1		19710401	19931231
26689	Avitaminosis Alia	E568	1		19710401	19931231
26699	Avitaminosis Non Specificata	E569	1		19710401	19931231
26700	Kwashiorkor	E40	3		19710401	19931231
26708	Nutritio Proteina Defectiva Alia Definita	E469	3	F	19710401	19931231
26709	Nutritio Proteina Defectiva	E469	3	F	19710401	19931231
26899	Hypotrepsia,Marasmus,Cachexia Malenutritionis S.Non Specif.	E419	5	C	19710401	19931231
26900	Morbus Coeliacus	K900	1		19710401	19931231
26901	Steatorrhoea Idiopathica	K900	2		19710401	19931231
26902	Sprue Tropica	K901	1		19710401	19931231
26909	Sprue Et Steatorrhoea	K900	3	F	19710401	19931231
26919	Malabsorptio Non Specificata	K909	1		19710401	19931231
26990	Gastroenteropathia Exsudativa Proteini	K904	3		19710401	19931231
26991	Intolerantia Lactis	E73	2		19710401	19931231
26992	Syndroma Kz	E648B	1		19710401	19931231
26999	Insufficientia Nutritionis Alia Et Non Specificata	E63	5	C	19710401	19931231
27009	Phenylketonuria	E700	2		19710401	19931231
27019	Cystinuria	E720B	1		19710401	19931231
27020	Glycinuria	E725	3		19710401	19931231
27021	Syndroma Fanconi	E720C	1		19750401	19931231
27022	Syndroma Fanconi	E720C	1		19710401	19750331
27029	Defectus Transportationis Aminoacidi Alius	E720	2		19710401	19931231
27039	Cystinosis	E720A	1		19710401	19931231
27049	Maple Syrup Disease	E710	1		19710401	19931231
27059	Disordines Metabolici Purini Et Pyrimidini	E799	2	D	19710401	19931231
27069	Alkaptonuria	E702A	1		19710401	19931231
27080	Defectus Alpha-1-Antitrypsin	E880A	2		19780101	19861231
27089	Disordo Congenitus Metabolicus Aminoacidicus Alius	E729	3	G	19710401	19931231
27099	Disordo Congenitus Metabolicus Aminoacidicus	E729	3	C	19710401	19931231
27109	Glycogenosis Von Gierke	E740J	2	E	19710401	19931231
27119	Glycogenosis Alia Et Non Specificata	E740	2		19710401	19931231
27129	Galactosaemia	E742B	1		19710401	19931231
27180	Deficientia Disaccharidasis	E743	2		19710401	19931231
27181	Deficientia Fructokinasis	E741	2		19710401	19931231
27182	Fructosuria	E741C	2		19710401	19931231
27183	Pentosuria	E748D	2		19710401	19931231
27184	Oxalosis	E748B	1		19710401	19931231
27189	Disordo Congenitus Metabolicus Carbonhydratis Alius	E74	2	A	19710401	19931231
27199	Disordo Congenitus Metabolicus Carbonhydratis	E749	2		19710401	19931231
27200	Hypercholesterolaemia Familia. Morbus Muller-Harbitz	E780B	1		19710401	19931231
27201	Hyperglyceridaemia (Hyperlipaemia)Familiaris	E781	2		19710401	19931231
27208	Xanthomatosis Alia Definita	E782J	2		19710401	19931231
27209	Xanthomatosis	E782J	1		19710401	19931231
27280	Morbus Gaucher(Lipoidosis Cerebrosidea)	E752C	1		19710401	19931231
27281	Morbus Niemann-Pick (Lipoidosis Sphingomyelinea)	E752H	1		19710401	19931231
27289	Disordo Congenitus Metabolicus Lipoidicus Alius	E713	5	C	19710401	19931231
27299	Disordo Congenitus Metabolicus Lipoidicus	E713	5	C	19710401	19931231
27309	Fibrosis Cystica Pancreatis (Mucoviscidosis)	E849	1	B	19710401	19931231
27310	Porphyria Erythropoietica Congenita	E800	2	G	19710401	19931231
27311	Porphyria Acuta Intermittens	E802B	2		19710401	19931231
27312	Porphyria Variegata	E802E	1		19710401	19931231
27313	Coproporphyria Hereditaria	E802A	1		19710401	19931231
27314	Porphyria Cutanea Tarda	E801	1		19710401	19931231
27315	Porphyria Hepatica Alia Definita	E802	2		19710401	19931231
27316	Protoporphyria Erythropoietica	E802	2		19710401	19931231
27318	Porphyria Alia Definita	E802	2	C	19710401	19931231
27319	Porphyria	E802D	1		19710401	19931231
27329	Haemochromatosis Primaria	E831A	2	D	19750401	19931231
27329	Haemochromatosis Primaria (Diabetes Aureus)	E831A	2	D	19710401	19750331
27339	Degeneratio Hepatolenticularis (Wilson)	E830B	1		19710401	19931231
27340	Rhachitis Vitamino D Resistens (Hypophosphathaemia Famil.)	E833B	2	E	19710401	19931231
27341	Paralysis Familiaris Periodica (Hypokaliaemia Period.Heredit)	G723	2	E	19710401	19931231
27342	Adynamia Episodica Hereditaria	G723	3		19710401	19931231
27349	Disordo Congenitus Metabolicus Mineralis Alius	E83	2	A	19710401	19931231
27350	Mb.Gilbert-Meulengr.(Icterus Non Haemolyticus Cong.Fam.)	E804	1	B	19710401	19931231
27351	Morbus Crigler-Najjar	E805	1		19710401	19931231
27352	Syndroma Rotor	E806B	1		19710401	19931231
27353	Syndroma Dubin-Johnson	E806	2		19710401	19931231
27358	Defectus Secretionis Bilirubini Alius Definitus	E806	2	G	19710401	19931231
27359	Defectus Secretionis Bilirubini	E807	1		19710401	19931231
27360	Syndroma Adrenogenitalis Congenita	E250	2	B	19710401	19931231
27368	Disordo Congenitus Metabolicus Steroides Alius Definitus	E888	5		19710401	19931231
27369	Disordo Congenitus Metabolicus Steroides	E888	5		19710401	19931231
27380	Diabetes Insipidus Nephrogenicus	N251	1		19710401	19931231
27381	Glycosuria Renalis	E748A	1		19710401	19931231
27382	Acidosis Renalis Tubularis (Anacidogenesis Renalis)	N258A	1		19750401	19931231
27382	Acidosis Renalis Tubularis (Anacidogenesis Renalis) Cong.	N258A	2		19710401	19750331
27383	Gargoylismus	E763	2		19710401	19931231
27389	Disordo Congenitus Metabolicus Alius	E889	5		19710401	19931231
27399	Disordo Congenitus Metabolicus	E889	5		19710401	19931231
27400	Arthritis Urica Primaria	M100	2		19710401	19931231
27401	Arthritis Urica Secundaria	M10	2	A	19710401	19931231
27408	Diathesis Urica Alia Definita	M10	2	A	19710401	19931231
27409	Diathesis Urica	M109	1		19710401	19931231
27509	Agammaglobulinaemia	D80	3	A	19710401	19931231
27519	Hypogammaglobulinaemia	D801A	1		19710401	19931231
27529	Analbuminaemia	R770A	3		19710401	19931231
27539	Bisalbuminaemia	E880C	1		19710401	19931231
27549	Cryoglobulinaemia	D891	1		19710401	19931231
27559	Macroglobulinaemia Primaria (Waldenstrom)	C880	2	D	19710401	19931231
27590	Paraproteinaemia Non Specificata	D892	2		19710401	19931231
27599	Abnormitas Proteini Plasmatis Alia Et Non Specificata	R779	2		19710401	19931231
27600	Amyloidosis Generalisata Primaria	E85	2	A	19710401	19931231
27601	Amyloidosis Generalisata Secundaria	E853	1	E	19710401	19931231
27602	Amyloidosis Localisata	E854	1		19710401	19931231
27608	Amyloidosis Alia Definita	E85	2	A	19710401	19931231
27609	Amyloidosis	E859	1		19710401	19931231
27799	Adipositas(Obesitas)	E669	2		19710401	19931231
27809	Hypervitaminosis A (Ex Alimentatione)	E670	2		19710401	19931231
27819	Carotinaemia(Ex Alimentatione)	E671	2		19710401	19931231
27829	Hypervitaminosis D (Ex Alimentatione)	E673	2		19710401	19931231
27899	Hyperalimentatio Alia Et Non Specificata	E67	2	A	19710401	19931231
27900	Hypercholesterolaemia Non Specificata	E780	2		19710401	19931231
27901	Hyperglyceridaemia (Hyperlipaemia)Non Specificata	E781	2		19710401	19931231
27902	Haemochromatosis Secundaria	E831A	2	A	19710401	19931231
27903	Porphyria Acquisita	E802	3		19710401	19931231
27904	Defectus Alpha-1-Antitrypsin	E880A	2		19870101	19931231
27904	Morbus Letterer-Siwe	C960	1	B	19710401	19861231
27905	Morbus Hand-Schuller-Christian	C965A	1		19710401	19931231
27906	Granuloma Eosinophilicum Ossium	C966A	2		19710401	19931231
27907	Haemosiderosis Essentialis Pulmonum	E831	3	C	19870101	19931231
27907	Haemosiderosis Pulmonis Essentialis	E831	3	C	19710401	19861231
27908	Granuloma Eosinophilicum Pulmonum	C966A	2		19850101	19931231
27909	Morbus Metabolicus Alius Et Non Specificatus	E889	2		19710401	19931231
28000	Anaemia Sideropenica, Haemorrhagia Non Indicata	D50	2	A	19710401	19931231
28001	Anaemia Post Haemorrhagiam	D50	3	C	19710401	19931231
28002	Anaemia Sideropenica E Malabsorptione Ferri	D501	1		19710401	19931231
28003	Syndroma Plummer-Vinson	D501A	1		19710401	19931231
28008	Anaemia Sideropenica Alia Definita	D50	2	A	19710401	19931231
28009	Anaemia Sideropenica	D509	1		19710401	19931231
28100	Anaemia Perniciosa Sine Myelopathia Spinali	D510	2	A	19710401	19931231
28101	Anaemia Perniciosa Cum Myelopathia Spinali	D510	2	A	19710401	19931231
28108	Anaemia Perniciosa Alia Definita	D510	2		19710401	19931231
28109	Anaemia Perniciosa	D510	1	B	19710401	19931231
28119	Alia Anaemia E Deficientia Vitamini B12	D51	2	A	19710401	19931231
28129	Anaemia E Deficientia Acidi Folici	D529	2	D	19710401	19931231
28139	Anaemia E Deficientia Pyrodoxini(B6)	D53	3	A	19710401	19931231
28149	Anaemia E Deficientia Aminoacidi	D530	2		19710401	19931231
28199	Anaemia E Deficientia Alia Et Non Specificata	D539	3	G	19710401	19931231
28209	Anaemia Haemolytica E Sphaerocytosi Hereditaria	D580	2	D	19710401	19931231
28219	Anaemia Haemolytica Ex Elliptocytosi Hereditaria	D581	1		19710401	19931231
28229	Anaemia Haemolyt.E Deficientia Gl-6-Ph Dehydrogenase Hered.	D550	1	B	19710401	19931231
28230	Anaemia Haemolyt.E Deficientia Pyrovatkinase Hereditaria	D552	2		19710401	19931231
28239	Anaemia Haemolytica Non-Sphaerocytotic.Heredit.Al.	D55	3		19710401	19931231
28249	Anaemia Haemoglobinopathica, Thalassaemia	D569	2		19710401	19931231
28250	Anaemia Haemoglobinopathica Haemogl.S(Sickle Cell Anaemia)	D57	1		19710401	19931231
28258	Anaemia Haemoglobinopathica Alia Definita	D582	2		19710401	19931231
28259	Haemoglobinopathia	D58	3	A	19710401	19931231
28299	Anaemia Haemolytica Hereditaria Alia	D58	2		19710401	19931231
28309	Anaemia Haemolytica Acuta (Lederer)	D59	3	A	19710401	19931231
28390	Anaemia Haemolytica Autoimmunisatoria Primaria	D59	3	A	19710401	19931231
28391	Anaemia Haemolytica Autoimmunisatoria Secundaria	D59	3	A	19710401	19931231
28392	Anaemia Haemolytica Medicamentalis,Toxica	D59	3	A	19710401	19931231
28393	Haemoglobinuria Paroxysmatica Nocturna	D595	1		19710401	19931231
28394	Haemoglobinuria March	D596B	1		19710401	19931231
28395	Haemoglobinuria Kulde	D596A	1		19710401	19931231
28399	Anaemia Haemolytica Acquisita Alia	D59	2	A	19710401	19931231
28400	Anaemia Aplastica Congenita (Fanconi)	D610	2		19710401	19931231
28401	Anaemia Aplastica Acquisita Primaria	D61	3	A	19710401	19931231
28402	Anaemia Aplastica Acquisita Secundaria	D61	3	A	19710401	19931231
28403	Erythroblastopenia Congenita (Diamond-Blackfan)	D610A	1	B	19710401	19931231
28404	Erythroblastopenia Acquisita	D609	1	B	19710401	19931231
28408	Anaemia Aplastica Alia Definita	D61	3	E	19710401	19931231
28409	Anaemia Aplastica	D619	1		19710401	19931231
28509	Anaemia Sideroblastica	D643A	1		19710401	19931231
28589	Anaemia Alia Specificata	D649	3	C	19710401	19931231
28599	Anaemia Non Specificata	D649	1		19710401	19931231
28609	Haemophilia A (Factor 8)	D669	1		19710401	19931231
28619	Haemophilia B(Factor 9, Christmas)	D679	1		19710401	19931231
28629	Haemophilia C(Factor 11, Rosenthal)	D681	1	B	19710401	19931231
28639	Syndroma Von Willebrand	D680	1		19710401	19931231
28649	Fibronolysis Haemorrhagica	D659B	2	D	19710401	19931231
28659	Anticoagulantia Circulans	D683	2		19710401	19931231
28690	Hypoprothrombinaemia Acquisita	D684A	2		19710401	19931231
28699	Defectus Coagulationis Alius	D689	3	C/D	19710401	19931231
28708	Petecchiae	R233A	2		19830101	19931231
28709	Purpura Allergica Henoch-Schonlein	D690B	2	D	19710401	19931231
28710	Thrombocytopenia Essentialis (Morbus Werlhof)	D693	2		19710401	19931231
28711	Thrombocytopenia Symptomatica	D696	2	G	19710401	19931231
28718	Thrombocytopenia Alia Definita	D696	2	G	19710401	19931231
28719	Thrombocytopenia	D696	1		19710401	19931231
28729	Thrombocythaemia Haemorrhagica	D473	1	B	19710401	19931231
28739	Thrombocytopathia	D691	2		19710401	19931231
28790	Purpura Hyperglobulinaemica (Waldenstrøm)	D692H	2		19710401	19931231
28799	Purpura Et Conditio Haemorrhag.Alius Et Non Specif	D69	2	A	19710401	19931231
28800	Granulocytopenia	D70	2	A	19710401	19931231
28801	Lymphocytopenia	D70	2	A	19710401	19931231
28808	Agranulocytosis Alia Definita	D70	2	A	19710401	19931231
28809	Agranulocytosis	D709	2	D	19710401	19931231
28909	Erythrocytosis	D758	3		19710401	19861231
28909	Polycythaemia Secundaria	D751	2	D	19870101	19931231
28919	Lymphadenitis Chronica	I881A	2	D	19710401	19931231
28929	Lymphadenitis Mesenterica	I880	1		19710401	19931231
28939	Lymphadenitis Non Specificata, Mesenterica Excepta	I889	2	D	19710401	19931231
28940	Abscessus Lienis	D733	1		19710401	19931231
28941	Infarctus Lienis	D735	1		19710401	19931231
28942	Perisplenitis	D738C	1		19710401	19931231
28943	Ruptura Lienis Non Traumatica	D735A	2		19710401	19931231
28944	Thrombosis Venae Lienalis	I828	3		19750401	19931231
28948	Morbus Lienis Alius Definitus	D73	2	A	19710401	19931231
28949	Morbus Lienis	D739	1		19710401	19931231
28990	Methaemoglobinaemia	D749	1		19710401	19931231
28991	Sulphaemoglobinaemia	D748C	1		19710401	19931231
28992	Eosinophilia	D721	1		19710401	19931231
28999	Mb.Sangv.Et System.Haematopoi. Alius Et Non Specif.	D759	2	E	19710401	19931231
29009	Dementia Senilis	F001	3		19710401	19931231
29010	Morbus Alzheimer	F000	3		19710401	19931231
29011	Morbus Pick	F020	2		19710401	19931231
29018	Dementia Praesenilis Alia Definita	F000	3		19710401	19931231
29019	Dementia Praesenilis	F000	3		19710401	19931231
29109	Delirium Tremens	F104	2		19710401	19931231
29119	Psychosis Korsakov(Alcoholica)	F106	2		19710401	19931231
29129	Hallucinosis Alcoholica Alia	F1052	2		19710401	19931231
29139	Paranoia Alcoholica	F1051	2		19710401	19931231
29199	Psychosis Alcoholica Alia Et Non Specificata	F105	2	A	19710401	19931231
29209	Psychosis E Dementia Paralytica	F060	3		19710401	19931231
29219	Psychosis E Syphilitide Systemat.Nervosi Central.Alia	F060	3		19710401	19931231
29229	Psychosis Ex Encephalitide Epidemica	F060	3		19710401	19931231
29239	Psychosis Ex Encephalitide Alia Et Non Specificata	F060	3		19710401	19931231
29299	Psychosis Ex Infectione Intran.Alia Et Non Specificata	F068	3		19710401	19931231
29309	Psychosis Ex Arteriosclerosi Cerebri	F011	3		19710401	19931231
29319	Psychosis E Morbo Cerebrovasculari Alia	F010	3		19710401	19931231
29329	Psychosis Ex Epilepsia	F068	2	E	19710401	19931231
29339	Psychosis E Neoplasmate Intracraniali	F060	3		19710401	19931231
29349	Psychosis E Mb.Degenerativo Systematis Nervosi Centralis	F060	3		19710401	19931231
29359	Psychosis E Traumate Cerebri	F060	3		19710401	19931231
29399	Psychosis E Conditione Cerebrali Alia Et Non Specif.	F028	3		19710401	19931231
29409	Psychosis E Morbo Endocrino	F05	3		19710401	19931231
29419	Psychosis E Morbo Metabolico Et Nutritionis	F05	3		19710401	19931231
29429	Psychosis E Morbo Infectionis	F05	3		19710401	19931231
29430	Psychosis Ex Abstinentia	F05	5		19710401	19931231
29438	Psychosis Ex Intoxicatione Pharmaci Alia Definita	F05	5		19710401	19931231
29439	Psychosis Ex Intoxicatione Pharmaci	F05	5		19710401	19931231
29449	Psychosis In Partu,In Puerperio Non Specificata	F531	3		19710401	19931231
29489	Psychosis E Conditione Physicali Alia	F05	3		19710401	19931231
29499	Psychosis E Conditione Physicali Non Specificata	F04	5		19710401	19931231
29509	Schizophrenia,Typus Simplex	F206	1		19710401	19931231
29519	Schizophrenia,Typus Hebephrenicus	F201	1		19710401	19931231
29529	Schizophrenia,Typus Catatonicus	F202	1		19710401	19931231
29539	Schizophrenia,Typus Paranoides	F200	2	D	19710401	19931231
29549	Schizophrenia Acuta Episodica	F232	2		19710401	19931231
29559	Schizophrenia Latens	F21	2		19710401	19931231
29569	Schizophrenia Residualis	F205	2		19710401	19931231
29579	Schizophrenia,Typus Schizo-Affectivus	F25	3		19710401	19931231
29589	Schizophrenia Alia	F208	2		19710401	19931231
29599	Schizophrenia	F209	1		19710401	19931231
29609	Melancholia Involutionis	F322	3		19710401	19931231
29619	Psychosis Manio-Depressiva, Typus Manicus	F30	3		19710401	19931231
29629	Psychosis Manio-Depressiva, Typus Depressivus	F3211	3		19710401	19931231
29639	Psychosis Manio-Depressiva, Typus Circularis	F31	2	A	19710401	19931231
29689	Psychosis Manio-Depressiva Alia	F308	5		19710401	19931231
29699	Psychosis Manio-Depressiva	F39	2		19710401	19931231
29709	Paranoia	F220	2		19710401	19931231
29719	Paraphrenia Involutionis	F200	3		19710401	19931231
29799	Psychosis Paranoides Alia	F220	3		19710401	19931231
29809	Psychosis Reactiva Depressiva	F3211	3		19710401	19931231
29819	Psychosis Reactiva Excitativa	F2381	3		19710401	19931231
29829	Psychosis Reactiva Confusa	F2301	3		19710401	19931231
29839	Psychosis Reactiva Paranoides Acuta	F2331	2		19710401	19931231
29889	Psychosis Reactiva	F229	3		19710401	19931231
29899	Psychosis Alia	F229	3		19710401	19931231
29900	Psychosis Proto-Infantilis	F29	3		19710401	19931231
29901	Psychosis Infantilis Posterior	F29	3		19710401	19931231
29902	Psychosis Limitaris Infantilis	F29	3		19710401	19931231
29903	Psychosis Infantilis Non Specificata	F29	3		19710401	19931231
29904	Psychosis E Causa Dubia, Probabil.E Conditio.Physicali	F29	3		19710401	19931231
29905	Psychosis E Causa Dubia, Probabil.E Conditio.Non Physic	F29	3		19710401	19931231
29909	Psychosis	F29	2		19710401	19931231
30009	Neurosis Anxiosa	F41	2		19710401	19931231
30019	Neurosis Hysterica	F44	2		19710401	19931231
30029	Neurosis Phobica	F40	2		19710401	19931231
30039	Neurosis Obsessiva Compulsiva	F42	2		19710401	19931231
30049	Neurosis Depressiva	F341	2		19710401	19931231
30059	Neurosis Asthenica	F480	2		19710401	19931231
30069	Neurosis Cum Syndroma Depersonalisationis	F481	2		19710401	19931231
30079	Neurosis Hypochondrica	F452	2		19710401	19931231
30089	Neurosis Alia	F488	3		19710401	19931231
30099	Neurosis	F489	1		19710401	19931231
30109	Disordo Personalitatis,Typus Paranoides	F600	2		19710401	19931231
30119	Disordo Personalitatis,Typus Affectivus	F34	3		19710401	19931231
30129	Disordo Personalitatis,Typus Schizoides	F601	2		19710401	19931231
30139	Disordo Personalitatis,Typus Explosivus	F603	2		19710401	19931231
30149	Neurosis Characterogenes, Typus Anankasticus	F605	2		19710401	19931231
30159	Neurosis Characterogenes, Typus Hystericus	F604	2		19710401	19931231
30169	Neurosis Characterogenes, Typus Asthenicus	F607	2		19710401	19931231
30179	Disordo Personalitatis,Typus Antisocialis	F602	2		19710401	19931231
30180	Disordo Personalitatis,Typus Immaturus	F60	3	A	19710401	19931231
30181	Neurosis Characterogenes Alia	F60	3	A	19710401	19931231
30182	Insufficientia Characteris Sive Psychopathia	F60	3	A	19710401	19931231
30183	Casus Limitares Pseudoneurot. Sive Pseudopsychopathicae	F60	3	A	19710401	19931231
30184	Casus Limitares Psychicae Aliae Et Non Specificatae	F60	3	A	19710401	19931231
30189	Disordo Personalitatis Alia	F60	3	A	19710401	19931231
30199	Disordo Personalitatis	F609	1		19710401	19931231
30209	Homosexualitas		D		19710401	19801231
30219	Fetischismus	F650	1		19710401	19931231
30229	Paedophilia	F654	1		19710401	19931231
30239	Transvestitismus	F658	3		19710401	19931231
30249	Exhibitionismus	F652	1		19710401	19931231
30259	Transsexualis	F658	3		19870101	19931231
30289	Deviatio Sexualis Alia	F658	2		19710401	19931231
30299	Deviatio Sexualis	F659	2		19710401	19931231
30309	Alcoholismus Episodicus	F101	2		19710401	19931231
30319	Alcoholismus Habitualis	F101	2		19710401	19931231
30320	Alcoholismus Chronicus	F102	2		19710401	19931231
30328	Alcoholismus Chronicus Alius Definitus	F102	2		19710401	19931231
30329	Alcoholismus Addictivus	F102	2		19710401	19931231
30390	Ebrietas	F100	2		19710401	19931231
30391	Polyneuritis Alcoholica	G621	2		19710401	19931231
30399	Alcoholismus Alia Et Non Specificata	F108	3		19710401	19931231
30409	Dependentia E Morphino Sive Opiato Et Derivatis Ex Iis	F112	2		19710401	19931231
30419	Dependent. Ex Analget. Synthet. Cum Effectu Simili Morphino	F112	2		19710401	19931231
30429	Dependentia Ex Acido Barbiturico	F132	2		19710401	19931231
30439	Dependent.Ex Aliis Hypnot.Et Sedativis,Incl.Tranquillizer	F132	2		19710401	19931231
30449	Dependentia E Cocaino	F142	2		19710401	19931231
30459	Dependentia E Cannabi Sativa, Marihuana	F122	2		19710401	19931231
30469	Dependentia E Psychostimulantia Alia	F152	3	E	19710401	19931231
30479	Dependentia Ex Hallucinogenicis	F162	2		19710401	19931231
30489	Dependentia E Pharmacis Aliis	F182	3		19710401	19931231
30499	Dependentia E Pharmacis	F192	3		19710401	19931231
30509	Morbus Cutaneus Psychogenicus	F458	3		19710401	19931231
30519	Morbus Musculorum Et Ossium Psychogenicus	F458	3		19710401	19931231
30529	Morbus Systematis Respirationis Psychogenicus	F4533	2		19710401	19931231
30539	Morbus Cardiovascularis Psychogenicus	F4530	2		19710401	19931231
30549	Mb.Systematis Haematopoetici Et Lymphatici Psychogenicus	F458	3		19710401	19931231
30559	Morbus Systematis Gastrointestinalis Psychogenicus	F4531	3		19710401	19931231
30560	Neurosis Sexualis	F52	3		19710401	19931231
30568	Morbus Systematis Urogenitalis Psychogenicus Alius Definitus	F4534	3		19710401	19931231
30569	Morbus Systematis Urogenitalis Psychogenicus	F4534	2		19710401	19931231
30579	Morbus Systematis Endocrini Psychogenicus	F54	3		19710401	19931231
30589	Morbus Organorum Sensus Psychogenicus	F458	3		19710401	19931231
30599	Morbus Organorum Al. Et Non Specificatorum Psychogenicus	F458	2		19870101	19931231
30599	Morbus Organorum Psychogenicus Alius Et Non Specificatus	F458	2		19710401	19861231
30609	Balbutio	F80	2		19710401	19931231
30610	Dysphasia Infantilis	F81	2	A	19710401	19931231
30611	Dyslexia Infantilis	F81	2	A	19710401	19931231
30612	Dyscalculia Infantilis	F81	2	A	19710401	19931231
30618	Defectus Facultatum Partialis Alia Definita	F81	2	A	19710401	19931231
30619	Defectus Facultatum Partialis	F81	2		19710401	19931231
30629	Tics	F95	2		19710401	19931231
30639	Perturbationes Psychomotoricae Aliae	F82	2		19710401	19931231
30649	Perturbationes Somni Specificatae	F51	2		19710401	19931231
30650	Anorexia Nervosa	F500	1	B	19710401	19931231
30658	Perturbationis Appetitus Alia Definita	F50	2	A	19710401	19931231
30659	Perturbationes Appetitus	F50	2		19710401	19931231
30669	Enuresis E Causa Non Organica	F980	2		19870101	19931231
30669	Enuresis E Causa Non-Physicali	F980	2		19710401	19861231
30679	Encopresis E Causa Non Organica	F981	2		19870101	19931231
30679	Encopresis E Causa Nonphysicali	F981	2		19710401	19861231
30689	Cephalalgia E Causa Non Organica	F454	3		19870101	19931231
30689	Cephalalgia E Causa Nonphysicali	F454	3		19710401	19861231
30699	Symptomata Definita Systematis Nervosi Alia	F988	3		19710401	19931231
30799	Reactiones Maladaptivae Transitoriae	F432	2		19710401	19931231
30800	Neuroses Infantiles	F93	3	C	19710401	19931231
30801	Disordo Personalitatis Infantilis	F91	5		19710401	19931231
30802	Reactio Depressiva Proto-Infantilis	F43	5	C	19710401	19931231
30803	Reactio Maladaptiva Infantilis	F43	5	C	19710401	19931231
30804	Reactio Maladaptiva Pubertatis	F43	5	C	19710401	19931231
30805	Reactio Maladaptiva Alia	F43	3	C	19710401	19931231
30806	Reactio Maladaptiva	F43	3	C	19710401	19931231
30807	Syndroma Deprivativa Emotionalis Praesens	F938	5	C	19710401	19931231
30809	Perturbationes Mentales Infantum,Non Psychoticae	F989	3	C	19710401	19931231
30909	Perturbatio Mentis Per Infectiones Intracraniales	F0632	3		19710401	19931231
30919	Perturbatio Mentis Per Pharmaca,Venena S.Mb.Infectio.	F0632	3		19710401	19931231
30929	Perturbatio Mentis Per Laesionem Cerebri	F0632	3		19710401	19931231
30939	Perturbatio Mentis Per Perturbationem Circulationis	F0632	3		19710401	19931231
30949	Perturbatio Mentis Per Epilepsiam	F0632	3		19710401	19931231
30950	Dysphoria Praemenstrualis	F0632	3		19710401	19931231
30951	Syndroma Kz Cum Symptomatibus Psychiatricis	F0632	3		19710401	19931231
30958	Perturbatio Mentis Per Perturbatio.Metabol.Alias Def.	F0632	3		19710401	19931231
30959	Perturbatio Mentis Per Perturbationes Metabolicas	F0632	3		19710401	19931231
30969	Perturbatio Mentis Per Morbum Cerebral.Senilem S.Praesenilem	F0632	3		19710401	19931231
30979	Perturbatio Mentis Per Neoplasma Intracraniale	F0632	3		19710401	19931231
30989	Perturbatio Mentis Per Morbum Degen.System.Nervosi Central.	F0632	3		19710401	19931231
30999	Perturbatio Mentis Per Morbum Somaticum Alium Et Non Specif.	F068	3		19710401	19931231
31000	Inferioritas Post Infectionem Praenatalem	R418	3		19710401	19931231
31001	Inferioritas Post Infectionem Postnatalem	R418	3		19710401	19931231
31002	Inferioritas Post Toxaemiam Gravid.S.Aliam Intox.Maternal.	R418	3		19710401	19931231
31008	Inferioritas Post Infectionem Sive Intoxicationem Aliam Def.	R418	3		19710401	19931231
31009	Inferioritas Seq.Infectionum Et Intoxicationum Non Specif.	R418	3		19710401	19931231
31010	Inferioritas Post Trauma Praenatale	R418	3		19710401	19931231
31011	Inferioritas Post Trauma Mechanicum In Partu	R418	3		19710401	19931231
31012	Inferioritas Post Asphyxiam In Partu	R418	3		19710401	19931231
31013	Inferioritas Post Trauma Postnatale	R418	3		19710401	19931231
31018	Inferioritas Post Trauma Aliud Definitum	R418	3		19710401	19931231
31019	Inferioritas Seq.Traumatis S. Causarum Physicarum Non Specif	R418	3		19710401	19931231
31020	Inferioritas Cum Perturbatione Metabolismi Lipoidum	R418	3		19710401	19931231
31021	Inferioritas Cum Perturbatione Metabol.Acid.Amini S.Proteini	R418	3		19710401	19931231
31022	Inferioritas Cum Perturbatione Metabolismi Carbonis Hydratis	R418	3		19710401	19931231
31023	Inferioritas Cum Perturbatione Metabolismi Mucopolysaccaridi	R418	3		19710401	19931231
31024	Inferioritas Cum Perturbatione Endocrini	R418	3		19710401	19931231
31028	Inferior.Cum Perturb.Metabol. Incrementi S.Nutritio.Alia Def	R418	3		19710401	19931231
31029	Inferior.Cum Perturb.Metabol. Increm.S.Nutritio.Non Specif.	R418	3		19710401	19931231
31030	Inferioritas Neurofibromatosis (V.Recklinghausen)	R418	3		19710401	19931231
31031	Inferior.Angiomatosis Trigemi. Cerebr.(Sturge-Weber-Dimitri)	R418	3		19710401	19931231
31032	Inferioritas Sclerosis Tuberosa	R418	3		19710401	19931231
31033	Inferioritas Neoplasma Intracraniale	R418	3		19710401	19931231
31034	Inferioritas Encephalopathia Cum Sclerosi Cerebri Diffusa	R418	3		19710401	19931231
31035	Inferioritas Encephalopathia Cum Degeneratione Cerebelli	R418	3		19710401	19931231
31038	Inferioritas Morbus Gravis Postnatalis Cerebri Alius Def.	R418	3		19710401	19931231
31039	Inferioritas Morbus Gravis Postnatalis Cerebri Non Specif	R418	3		19710401	19931231
31040	Inferioritas Defectus Cerebralis Congenitus	R418	3		19710401	19931231
31041	Inferioritas Encephalopathia Cum Anomalia Prim.Cran.Multipl	R418	3		19710401	19931231
31048	Inferioritas Mb.Praenatalis (Origine Ignota)Alius Def.	R418	3		19710401	19931231
31049	Inferioritas Mb.Praenatalis (Origine Ignota)Non Specif.	R418	3		19710401	19931231
31050	Inferioritas Morbus Down (Mongolismus)Ej Kromosomunder.	R418	3		19710401	19931231
31051	Inferior.Mb.Down Cum Trisomia 21 S.Alia Abnorm.Chromosom.	R418	3		19710401	19931231
31052	Inferioritas Alia Abnormitas Autosomatica	R418	3		19710401	19931231
31053	Inferioritas Syndroma Klinefelter	R418	3		19710401	19931231
31054	Inferioritas Syndroma Turner	R418	3		19710401	19931231
31055	Inferioritas Cum Abnormitate Chromosomatica Sexuali Alia	R418	3		19710401	19931231
31058	Inferioritas Cum Abnormitate Chromosomatica Alia Definita	R418	3		19710401	19931231
31059	Inferioritas Cum Abnormitate Chromosomatica Non Specificata	R418	3		19710401	19931231
31069	Inferioritas Cum Immaturitate	R418	3		19710401	19931231
31079	Inferioritas Seq.Perturbatio. Psychiatricarum Gravium	R418	3		19710401	19931231
31089	Inferioritas Cum Deprivatione Psycho-Sociali	R418	3		19710401	19931231
31090	Inferioritas Polygenes,Sola Perturbat.Functionis Manifesta	R418	3		19710401	19931231
31099	Inferioritas Casus Alii Et Non Spec.(Oligophrenia Non Spec.)	R418	3		19710401	19931231
31100	Debilitas Post Infectionem Praenatalem	F70	3		19710401	19931231
31101	Debilitas Post Infectionem Postnatalem	F70	3		19710401	19931231
31102	Debilitas Post Toxaemi.Gravid. S.Aliam Intoxicat.Maternalem	F70	3		19710401	19931231
31108	Debilitas Post Infectionem S. Intoxicationem Aliam Definitam	F70	3		19710401	19931231
31109	Debilitas Sequelae Infectionum Et Intoxicationum Non Specif.	F70	3		19710401	19931231
31110	Debilitas Post Trauma Praenatale	F70	3		19710401	19931231
31111	Debilitas Post Trauma Mechanicum In Partu	F70	3		19710401	19931231
31112	Debilitas Post Asphyxiam In Partu	F70	3		19710401	19931231
31113	Debilitas Post Trauma Postnatale	F70	3		19710401	19931231
31118	Debilitas Post Trauma Aliud Definitum	F70	3		19710401	19931231
31119	Debilitas Seq.Traumat.S.Causa. Physicarum Non Specif.	F70	3		19710401	19931231
31120	Debilitas Cum Perturbatione Metabolismi Lipoidum	F70	3		19710401	19931231
31121	Debilitas Cum Perturbatione Metabol.Acid.Amini S.Proteini	F70	3		19710401	19931231
31122	Debilitas Cum Perturbatione Metabolismi Carbonis Hydratis	F70	3		19710401	19931231
31123	Debilitas Cum Perturbatione Metabolismi Mucopolysaccaridi	F70	3		19710401	19931231
31124	Debilitas Cum Perturbatione Endocrini	F70	3		19710401	19931231
31128	Debilitas Cum Perturb.Metabo. Increment.S.Nutritio.Alia Def.	F70	3		19710401	19931231
31129	Debilitas Cum Perturb.Metabo. Increment.S.Nutritio.Non Spec.	F70	3		19710401	19931231
31130	Debilitas Neurofibromatosis (V.Recklinghausen)	F70	3		19710401	19931231
31131	Debilitas Angiomatosis Trigem. Cerebral(Sturge-Weber-Dimitri)	F70	3		19710401	19931231
31132	Debilitas Sclerosis Tuberosa	F70	3		19710401	19931231
31133	Debilitas Neoplasma Intracraniale	F70	3		19710401	19931231
31134	Debilitas Encephalopathia Cum Sclerosi Cerebri Diffusa	F70	3		19710401	19931231
31135	Debilitas Encephalopathia Cum Degeneratione Cerebelli	F70	3		19710401	19931231
31138	Debilitas Mb.Gravis Postnatal. Cerebri Alius Definitus	F70	3		19710401	19931231
31139	Debilitas Mb.Gravis Postnatal. Cerebri Non Specificatum	F70	3		19710401	19931231
31140	Debilitas Defectus Cerebralis Congenitus	F70	3		19710401	19931231
31141	Debilitas Encephalopathia Cum Anomalia Prim.Cranial.Multipl.	F70	3		19710401	19931231
31148	Debilitas Morbus Praenatalis (Origine Ignota)Alius Def.	F70	3		19710401	19931231
31149	Debilitas Morbus Praenatalis (Origine Ignota)Non Specif.	F70	3		19710401	19931231
31150	Debilitas Down(Mongolismus), Ikke Kromosomundersøgt	F70	3		19710401	19931231
31151	Debilitas Mb.Down Cum Trisomia 21 S.Alia Abnorm.Chromosom.	F70	3		19710401	19931231
31152	Debilitas Alia Abnormitas Autosomatica	F70	3		19710401	19931231
31153	Debilitas Syndroma Klinefelter	F70	3		19710401	19931231
31154	Debilitas Syndroma Turner	F70	3		19710401	19931231
31155	Debilitas Cum Abnormitate Chromosomatica Sexuali Alia	F70	3		19710401	19931231
31158	Debilitas Cum Abnormitate Chromosomatica Alia Definita	F70	3		19710401	19931231
31159	Debilitas Cum Abnormitate Chromosomatica Non Specificata	F70	3		19710401	19931231
31169	Debilitas Cum Immaturitate	F70	3		19710401	19931231
31179	Debilitas Seq.Perturbationum Psychiatricarum Gravium	F70	3		19710401	19931231
31189	Debilitas Cum Deprivatione Psycho-Sociali	F70	3		19710401	19931231
31190	Debilitas Polygenes,Sola Perturbat.Funct.Manifesta	F70	3		19710401	19931231
31199	Debilitas Casus Alii Et Non Spec.(Oligophrenia Non Spec.)	F70	2		19710401	19931231
31200	Imbecillitas Levis Post Infectionem Praenatalem	F71	3		19710401	19931231
31201	Imbecillitas Levis Post Infectionem Postnatalem	F71	3		19710401	19931231
31202	Imbecil.Levis Post Toxaemiam Gravid.S.Aliam Intox.Maternal.	F71	3		19710401	19931231
31208	Imbecil.Levis Post Infectio. S.Intoxicationem Aliam Def.	F71	3		19710401	19931231
31209	Imbecillitas Levis Seq.Infect. Et Intoxicationum Non Specif.	F71	3		19710401	19931231
31210	Imbecillitas Levis Post Trauma Praenatale	F71	3		19710401	19931231
31211	Imbecillitas Levis Post Trauma Mechanicum In Partu	F71	3		19710401	19931231
31212	Imbecillitas Levis Post Asphyxiam In Partu	F71	3		19710401	19931231
31213	Imbecillitas Levis Post Trauma Postnatale	F71	3		19710401	19931231
31218	Imbecillitas Levis Post Trauma Aliud Definitum	F71	3		19710401	19931231
31219	Imbecil.Levis Seq.Traumatis S. Causa.Physicarum Non Specif.	F71	3		19710401	19931231
31220	Imbecillitas Levis Cum Perturbatione Metabol.Lipoidum	F71	3		19710401	19931231
31221	Imbecil.Levis Cum Perturbatio. Metabol.Acid.Amini S.Proteini	F71	3		19710401	19931231
31222	Imbecil.Levis Cum Perturbatio. Metabolismi Carbonis Hydratis	F71	3		19710401	19931231
31223	Imbecil.Levis Cum Perturbatio. Metabolismi Mucopolysaccaridi	F71	3		19710401	19931231
31224	Imbecillitas Levis Cum Perturbatione Endocrini	F71	3		19710401	19931231
31228	Imbecil.Levis Cum Perturbatio. Metabol.S.Nutrit.Alia Def.	F71	3		19710401	19931231
31229	Imbecil.Levis Cum Perturbatio. Metabol.S.Nutrit.Non Specif.	F71	3		19710401	19931231
31230	Imbecil.Levis Neurofibromatos. (V.Recklinghausen)	F71	3		19710401	19931231
31231	Imbecil.Levis Angiomat.Trigem. Cerebra.(Sturge-Weber-Dimitri)	F71	3		19710401	19931231
31232	Imbecillitas Levis Sclerosis Tuberosa	F71	3		19710401	19931231
31233	Imbecillitas Levis Neoplasma Intracraniale	F71	3		19710401	19931231
31234	Imbecil.Levis Encephalopathia Cum Sclerosi Cerebri Diffusa	F71	3		19710401	19931231
31235	Imbecil.Levis Encephalopathia Cum Degeneratione Cerebelli	F71	3		19710401	19931231
31238	Imbecillitas Levis Mb.Gravis Postnatalis Cerebri Alius Def.	F71	3		19710401	19931231
31239	Imbecillitas Levis Mb.Gravis Postnat.Cerebri Non Specif.	F71	3		19710401	19931231
31240	Imbecillitas Levis Defectus Cerebralis Congenitus	F71	3		19710401	19931231
31241	Imbecil.Levis Encephalopathia Cum Anomal.Prim.Cran.Multipl.	F71	3		19710401	19931231
31248	Imbecil.Levis Mb.Praenatal. (Origine Ignota)Alius Def.	F71	3		19710401	19931231
31249	Imbecil.Levis Mb.Praenatal. (Origine Ignota)Non Specif.	F71	3		19710401	19931231
31250	Imbecillitas Levis Morbus Down (Mongolismus)Ej Kromosomunders	F71	3		19710401	19931231
31251	Imbecil.Levis Mb.Down Cum Tris.21 S.Alia Abnorm.Chromos.	F71	3		19710401	19931231
31252	Imbecillitas Levis Alia Abnormitas Autosomatica	F71	3		19710401	19931231
31253	Imbecillitas Levis Syndroma Klinefelter	F71	3		19710401	19931231
31254	Imbecillitas Levis Syndroma Turner	F71	3		19710401	19931231
31255	Imbecillitas Levis Cum Abnorm. Chromosomatica Sexuali Alia	F71	3		19710401	19931231
31258	Imbecillitas Levis Cum Abnorm. Chromosomatica Alia Definita	F71	3		19710401	19931231
31259	Imbecillitas Levis Cum Abnorm. Chromosomatica Non Specificata	F71	3		19710401	19931231
31269	Imbecillitas Levis Cum Immaturitate	F71	3		19710401	19931231
31279	Imbecil.Levis Seq.Perturbatio. Psychiatricarum Gravium	F71	3		19710401	19931231
31289	Imbecillitas Levis Cum Deprivatione Psycho-Sociali	F71	3		19710401	19931231
31290	Imbecil.Levis Polygenes,Sola Perturbat.Functionis Manifesta	F71	3		19710401	19931231
31299	Imbecil,Levis Casus Al.Et Non Spec.(Oligophrenia Non Spec.)	F71	2		19710401	19931231
31300	Imbecillitas Gravis Post Infectionem Praenatalem	F72	3		19710401	19931231
31301	Imbecillitas Gravis Post Infectionem Postnatalem	F72	3		19710401	19931231
31302	Imbecil.Gravis Post Toxaemiam Gravid.S.Aliam Intox.Maternal.	F72	3		19710401	19931231
31308	Imbecil.Gravis Post Infectio. S.Intoxicationem Aliam Def.	F72	3		19710401	19931231
31309	Imbecil.Gravis Seq.Infectionum Et Intoxicationum Non Specif.	F72	3		19710401	19931231
31310	Imbecillitas Gravis Post Trauma Praenatale	F72	3		19710401	19931231
31311	Imbecillitas Gravis Post Trauma Mechanicum In Partu	F72	3		19710401	19931231
31312	Imbecillitas Gravis Post Asphyxiam In Partu	F72	3		19710401	19931231
31313	Imbecillitas Gravis Post Trauma Postnatale	F72	3		19710401	19931231
31318	Imbecillitas Gravis Post Trauma Aliud Definitum	F72	3		19710401	19931231
31319	Imbecil.Gravis Seq.Traumatis S.Causa.Physicarum Non Specif.	F72	3		19710401	19931231
31320	Imbecil.Gravis Cum Perturbat. Metabolismi Lipoidum	F72	3		19710401	19931231
31321	Imbecil.Gravis Cum Perturbat. Metabol.Acid.Amini S.Proteini	F72	3		19710401	19931231
31322	Imbecil.Gravis Cum Perturbat. Metabolismi Carbonis Hydratis	F72	3		19710401	19931231
31323	Imbecil.Gravis Cum Perturbat. Metabolismi Mucopolysaccaridi	F72	3		19710401	19931231
31324	Imbecillitas Gravis Cum Perturbatione Endocrini	F72	3		19710401	19931231
31328	Imbecil.Gravis Cum Perturbat. Metabol.S.Nutrit.Alia Def.	F72	3		19710401	19931231
31329	Imbecil.Gravis Cum Perturbat. Metabol.S.Nutrit.Non Specif.	F72	3		19710401	19931231
31330	Imbecil.Grav.Neurofibromatosis (V.Recklinghausen)	F72	3		19710401	19931231
31331	Imbecil.Grav.Angiomat.Trigemi. Cerebra.(Sturge-Weber-Dimitri)	F72	3		19710401	19931231
31332	Imbecillitas Gravis Sclerosis Tuberosa	F72	3		19710401	19931231
31333	Imbecillitas Gravis Neoplasma Intracraniale	F72	3		19710401	19931231
31334	Imbecil.Gravis Encephalopathia Cum Sclerosi Cerebri Diffusa	F72	3		19710401	19931231
31335	Imbecil.Gravis Encephalopathia Cum Degeneratione Cerebelli	F72	3		19710401	19931231
31338	Imbecil.Gravis Mb.Gravis Postnatalis Cerebri Alius Def.	F72	3		19710401	19931231
31339	Imbecil.Gravis Mb.Gravis Postnat.Cerebri Non Specif.	F72	3		19710401	19931231
31340	Imbecillitas Gravis Defectus Cerebralis Congenitus	F72	3		19710401	19931231
31341	Imbecil.Gravis Encephalopathia Cum Anomal.Prim.Cran.Multipl.	F72	3		19710401	19931231
31348	Imbecil.Gravis Mb.Praenatalis (Origine Ignota)Alius Def.	F72	3		19710401	19931231
31349	Imbecil.Gravis Mb.Praenatalis (Origine Ignota)Non Specif.	F72	3		19710401	19931231
31350	Imbecil.Gravis Morbus Down (Mongolismus)Ej Kromosomunders	F72	3		19710401	19931231
31351	Imbecil.Gravis Mb.Down Cum Tris.21 S.Alia Abnorm.Chromos.	F72	3		19710401	19931231
31352	Imbecillitas Gravis Alia Abnormitas Autosomatica	F72	3		19710401	19931231
31353	Imbecillitas Gravis Syndroma Klinefelter	F72	3		19710401	19931231
31354	Imbecillitas Gravis Syndroma Turner	F72	3		19710401	19931231
31355	Imbecil.Gravis Cum Abnormitate Chromosomatica Sexuali Alia	F72	3		19710401	19931231
31358	Imbecil.Gravis Cum Abnormitate Chromosomatica Alia Definita	F72	3		19710401	19931231
31359	Imbecil.Gravis Cum Abnormitate Chromosomatica Non Specificata	F72	3		19710401	19931231
31369	Imbecillitas Gravis Cum Immaturitate	F72	3		19710401	19931231
31379	Imbecil.Gravis Seq.Perturbat. Psychiatricarum Gravium	F72	3		19710401	19931231
31389	Imbecillitas Gravis Cum Deprivatione Psycho-Sociali	F72	3		19710401	19931231
31390	Imbecil.Gravis Polygenes,Sola Perturbat.Functionis Manifesta	F72	3		19710401	19931231
31399	Imbecil.Gravis Casus Al.Et Non Spec.(Oligophrenia Non Spec.)	F72	2		19710401	19931231
31400	Idiotia Post Infectionem Praenatalem	F73	3		19710401	19931231
31401	Idiotia Post Infectionem Postnatalem	F73	3		19710401	19931231
31402	Idiotia Post Toxaemiam Gravid. S.Aliam Intoxicat.Maternalem	F73	3		19710401	19931231
31408	Idiotia Post Infectionem Sive Intoxicationem Aliam Definitam	F73	3		19710401	19931231
31409	Idiotia Seq.Infectionum Et Intoxicationum Non Specific.	F73	3		19710401	19931231
31410	Idiotia Post Trauma Praenatale	F73	3		19710401	19931231
31411	Idiotia Post Trauma Mechanicum In Partu	F73	3		19710401	19931231
31412	Idiotia Post Asphyxiam In Partu	F73	3		19710401	19931231
31413	Idiotia Post Trauma Postnatale	F73	3		19710401	19931231
31418	Idiotia Post Trauma Aliud Definitum	F73	3		19710401	19931231
31419	Idiotia Seq.Traumatis S. Causarum Physicarum Non Spec.	F73	3		19710401	19931231
31420	Idiotia Cum Perturbatione Metabolismi Lipoidum	F73	3		19710401	19931231
31421	Idiotia Cum Perturbatione Metabol.Acid.Amini S.Proteini	F73	3		19710401	19931231
31422	Idiotia Cum Perturbatione Metabolismi Carbonis Hydratis	F73	3		19710401	19931231
31423	Idiotia Cum Perturbatione Metabolismi Mucopolysaccaridi	F73	3		19710401	19931231
31424	Idiotia Cum Perturbatione Endocrini	F73	3		19710401	19931231
31428	Idiot.Cum Perturbat.Metabol. Increment.S.Nutritio.Alia Def.	F73	3		19710401	19931231
31429	Idiot.Cum Perturbat.Metabol. Increment.S.Nutritio.Non Spec.	F73	3		19710401	19931231
31430	Idiotia Neurofibromatosis (V.Recklinghausen)	F73	3		19710401	19931231
31431	Idiot.Angiomatosis Trigeminal. Cerebr.(Sturge-Weber-Dimitri)	F73	3		19710401	19931231
31432	Idiotia Sclerosis Tuberosa	F73	3		19710401	19931231
31433	Idiotia Neoplasma Intracraniale	F73	3		19710401	19931231
31434	Idiotia Encephalopathia Cum Sclerosi Cerebri Diffusa	F73	3		19710401	19931231
31435	Idiotia Encephalopathia Cum Degeneratione Cerebelli	F73	3		19710401	19931231
31438	Idiotia Morbus Gravis Postnatalis Cerebri Alius Def.	F73	3		19710401	19931231
31439	Idiotia Morbus Gravis Postnatal.Cerebri Non Specif.	F73	3		19710401	19931231
31440	Idiotia Defectus Cerebralis Congenitus	F73	3		19710401	19931231
31441	Idiotia Encephalopathia Cum Anomalia Prim.Cranial.Multipl.	F73	3		19710401	19931231
31448	Idiotia Mb.Praenatalis(Origine Ignota)Alius Definitus	F73	3		19710401	19931231
31449	Idiotia Mb.Praenatalis (Origine Ignota)Non Specif.	F73	3		19710401	19931231
31450	Idiotia Morbus Down (Mongolismus)Ej Kromosomunders	F73	3		19710401	19931231
31451	Idiot.Mb.Down Cum Trisomia 21 S.Alia Abnormitate Chromosom.	F73	3		19710401	19931231
31452	Idiotia Alia Abnormitas Autosomatica	F73	3		19710401	19931231
31453	Idiotia Syndroma Klinefelter	F73	3		19710401	19931231
31454	Idiotia Syndroma Turner	F73	3		19710401	19931231
31455	Idiotia Cum Abnormitate Chromosomatica Sexuali Alia	F73	3		19710401	19931231
31458	Idiotia Cum Abnormitate Chromosomatica Alia Definita	F73	3		19710401	19931231
31459	Idiotia Cum Abnormitate Chromosomatica Non Specificata	F73	3		19710401	19931231
31469	Idiotia Cum Immaturitate	F73	3		19710401	19931231
31479	Idiotia Seq.Perturbationum Psychiatricarum Gravium	F73	3		19710401	19931231
31489	Idiotia Cum Deprivatione Psycho-Sociali	F73	3		19710401	19931231
31490	Idiotia Polygenes,Sola Perturbat.Functionis Manifesta	F73	3		19710401	19931231
31499	Idiotia Casus Alii Et Non Spec.(Oligophrenia Non Spec.)	F73	2		19710401	19931231
31500	Oligophrenia Post Infectionem Praenatalem	F79	3		19710401	19931231
31501	Oligophrenia Post Infectionem Postnatalem	F79	3		19710401	19931231
31502	Oligophre.Post Toxaemi.Gravid. S.Aliam Intoxicat.Maternalem	F79	3		19710401	19931231
31508	Oligophrenia Post Infectionem S.Intoxicationem Aliam Def.	F79	3		19710401	19931231
31509	Oligophrenia Seq.Infectionum Et Intoxicationum Non Specif.	F79	3		19710401	19931231
31510	Oligophrenia Post Trauma Praenatale	F79	3		19710401	19931231
31511	Oligophrenia Post Trauma Mechanicum In Partu	F79	3		19710401	19931231
31512	Oligophrenia Post Asphyxiam In Partu	F79	3		19710401	19931231
31513	Oligophrenia Post Trauma Postnatale	F79	3		19710401	19931231
31518	Oligophrenia Post Trauma Aliud Definitum	F79	3		19710401	19931231
31519	Oligophrenia Seq.Traumatis S. Causa.Physicarum Non Specif.	F79	3		19710401	19931231
31520	Oligophrenia Cum Perturbatione Metabolismi Lipoidum	F79	3		19710401	19931231
31521	Oligophrenia Cum Perturbat. Metabol.Acid.Amini S.Proteini	F79	3		19710401	19931231
31522	Oligophrenia Cum Perturbatione Metabolismi Carbonis Hydratis	F79	3		19710401	19931231
31523	Oligophrenia Cum Perturbatione Metabolismi Mucopolysaccaridi	F79	3		19710401	19931231
31524	Oligophrenia Cum Perturbatione Endocrini	F79	3		19710401	19931231
31528	Oligophr.Cum Perturb.Metabol. Incremen.S.Nutritio.Alia Def.	F79	3		19710401	19931231
31529	Oligophr.Cum Perturb.Metabol. Incremen.S.Nutritio.Non Spec.	F79	3		19710401	19931231
31530	Oligophrenia Neurofibromatosis (V.Recklinghausen)	F79	3		19710401	19931231
31531	Oligophrenia Angiomat.Trigemi. Cerebra.(Sturge-Weber-Dimitri)	F79	3		19710401	19931231
31532	Oligophrenia Sclerosis Tuberosa	F79	3		19710401	19931231
31533	Oligophrenia Neoplasma Intracraniale	F79	3		19710401	19931231
31534	Oligophrenia Encephalopathia Cum Sclerosi Cerebri Diffusa	F79	3		19710401	19931231
31535	Oligophrenia Encephalopathia Cum Degeneratione Cerebelli	F79	3		19710401	19931231
31538	Oligophrenia Mb.Gravis Postnatalis Cerebri Alius Def.	F79	3		19710401	19931231
31539	Oligophrenia Mb.Gravis Postnatalis Cerebri Non Specif	F79	3		19710401	19931231
31540	Oligophrenia Defectus Cerebralis Congenitus	F79	3		19710401	19931231
31541	Oligophren.Encephalopathia Cum Anomalia Prim.Cranial.Multipl.	F79	3		19710401	19931231
31548	Oligpphrenia Mb.Praenatalis (Origine Ignota)Alius Def.	F79	3		19710401	19931231
31549	Oligophrenia Mb.Praenatalis (Origine Ignota)Non Specif.	F79	3		19710401	19931231
31550	Oligophrenia Morbus Down (Mongolismus)Ej Kromosomunders	F79	3		19710401	19931231
31551	Oligophr.Mb.Down Cum Trisomia 21 S.Alia Abnorm.Chromosom.	F79	3		19710401	19931231
31552	Oligophrenia Alia Abnormitas Autosomatica	F79	3		19710401	19931231
31553	Oligophrenia Syndroma Klinefelter	F79	3		19710401	19931231
31554	Oligophrenia Syndroma Turner	F79	3		19710401	19931231
31555	Oligophrenia Cum Abnormitate Chromosomatica Sexuali Alia	F79	3		19710401	19931231
31558	Oligophrenia Cum Abnormitate Chromosomatica Alia Definita	F79	3		19710401	19931231
31559	Oligophrenia Cum Abnormitate Chromosomatica Non Specificata	F79	3		19710401	19931231
31569	Oligophrenia Cum Immaturitate	F79	3		19710401	19931231
31579	Oligophrenia Seq.Perturbatio. Psychiatricarum Gravium	F79	3		19710401	19931231
31589	Oligophrenia Cum Deprivatione Psycho-Sociali	F79	3		19710401	19931231
[truncated: 6,604 more rows]
